# Supplementary material for: Digitally-embroidered liquid metal electronic textiles for wearable wireless systems
Source: Nat Commun. 2022 Apr 21;13:2190. doi: 10.1038/s41467-022-29859-4 (PMC9023486; doi:10.1038/s41467-022-29859-4)
Supplement: Supplementary file 6 — Source Data [file 41467_2022_29859_MOESM6_ESM.xlsx]

## Sheet: Figure 2b
Figure 2b
	x data	y data
	f (MHz)	Q(artitraty unit)
		M1	M2	M3
	10	49.0382	5.37509	47.1411
	10.01	49.0157	5.37939	47.145
	10.02	48.9932	5.3837	47.1489
	10.03	48.9706	5.38799	47.1527
	10.04	48.948	5.39228	47.1564
	10.05	48.9254	5.39657	47.16
	10.06	48.9028	5.40085	47.1636
	10.07	48.8801	5.40512	47.1671
	10.08	48.8575	5.40939	47.1706
	10.09	48.8348	5.41365	47.174
	10.1	48.812	5.41791	47.1773
	10.11	48.7893	5.42216	47.1805
	10.12	48.7666	5.42641	47.1837
	10.13	48.7438	5.43064	47.1868
	10.14	48.721	5.43488	47.1898
	10.15	48.6981	5.43911	47.1928
	10.16	48.6753	5.44333	47.1957
	10.17	48.6524	5.44754	47.1985
	10.18	48.6296	5.45175	47.2013
	10.19	48.6066	5.45596	47.204
	10.2	48.5837	5.46016	47.2066
	10.21	48.5608	5.46435	47.2091
	10.22	48.5378	5.46854	47.2116
	10.23	48.5148	5.47272	47.214
	10.24	48.4918	5.4769	47.2164
	10.25	48.4688	5.48106	47.2186
	10.26	48.4457	5.48523	47.2208
	10.27	48.4226	5.48939	47.223
	10.28	48.3995	5.49354	47.2251
	10.29	48.3764	5.49769	47.227
	10.3	48.3533	5.50183	47.229
	10.31	48.3301	5.50596	47.2308
	10.32	48.3069	5.51009	47.2326
	10.33	48.2837	5.51422	47.2343
	10.34	48.2605	5.51833	47.236
	10.35	48.2372	5.52245	47.2376
	10.36	48.2139	5.52655	47.2391
	10.37	48.1907	5.53065	47.2405
	10.38	48.1673	5.53475	47.2419
	10.39	48.144	5.53884	47.2432
	10.4	48.1207	5.54292	47.2444
	10.41	48.0973	5.547	47.2456
	10.42	48.0739	5.55107	47.2467
	10.43	48.0505	5.55514	47.2477
	10.44	48.027	5.5592	47.2487
	10.45	48.0036	5.56325	47.2496
	10.46	47.9801	5.5673	47.2504
	10.47	47.9566	5.57134	47.2511
	10.48	47.9331	5.57538	47.2518
	10.49	47.9095	5.57941	47.2524
	10.5	47.8859	5.58344	47.253
	10.51	47.8623	5.58746	47.2535
	10.52	47.8387	5.59147	47.2539
	10.53	47.8151	5.59548	47.2542
	10.54	47.7914	5.59948	47.2545
	10.55	47.7678	5.60348	47.2547
	10.56	47.7441	5.60747	47.2548
	10.57	47.7204	5.61146	47.2548
	10.58	47.6966	5.61543	47.2548
	10.59	47.6729	5.61941	47.2548
	10.6	47.6491	5.62338	47.2546
	10.61	47.6253	5.62734	47.2544
	10.62	47.6015	5.63129	47.2541
	10.63	47.5776	5.63525	47.2537
	10.64	47.5538	5.63919	47.2533
	10.65	47.5299	5.64313	47.2528
	10.66	47.5059	5.64706	47.2523
	10.67	47.482	5.65099	47.2516
	10.68	47.4581	5.65491	47.2509
	10.69	47.4341	5.65883	47.2502
	10.7	47.4101	5.66274	47.2493
	10.71	47.3861	5.66664	47.2484
	10.72	47.3621	5.67054	47.2474
	10.73	47.338	5.67443	47.2464
	10.74	47.3139	5.67832	47.2453
	10.75	47.2898	5.6822	47.2441
	10.76	47.2657	5.68608	47.2428
	10.77	47.2415	5.68995	47.2415
	10.78	47.2174	5.69381	47.2401
	10.79	47.1932	5.69767	47.2386
	10.8	47.169	5.70152	47.2371
	10.81	47.1448	5.70537	47.2355
	10.82	47.1205	5.70921	47.2338
	10.83	47.0962	5.71305	47.2321
	10.84	47.072	5.71688	47.2303
	10.85	47.0476	5.7207	47.2284
	10.86	47.0233	5.72452	47.2265
	10.87	46.999	5.72833	47.2245
	10.88	46.9746	5.73214	47.2224
	10.89	46.9502	5.73594	47.2202
	10.9	46.9258	5.73973	47.218
	10.91	46.9013	5.74352	47.2157
	10.92	46.8768	5.7473	47.2133
	10.93	46.8524	5.75108	47.2109
	10.94	46.8279	5.75485	47.2084
	10.95	46.8033	5.75862	47.2058
	10.96	46.7788	5.76238	47.2032
	10.97	46.7542	5.76613	47.2005
	10.98	46.7296	5.76988	47.1977
	10.99	46.705	5.77362	47.1949
	11	46.6804	5.77736	47.192
	11.01	46.6557	5.78109	47.189
	11.02	46.6311	5.78482	47.1859
	11.03	46.6064	5.78854	47.1828
	11.04	46.5816	5.79225	47.1796
	11.05	46.5569	5.79596	47.1764
	11.06	46.5321	5.79966	47.173
	11.07	46.5074	5.80336	47.1696
	11.08	46.4826	5.80705	47.1662
	11.09	46.4577	5.81073	47.1626
	11.1	46.4329	5.81441	47.159
	11.11	46.408	5.81809	47.1553
	11.12	46.3831	5.82176	47.1516
	11.13	46.3582	5.82542	47.1478
	11.14	46.3333	5.82907	47.1439
	11.15	46.3083	5.83272	47.1399
	11.16	46.2834	5.83637	47.1359
	11.17	46.2584	5.84001	47.1318
	11.18	46.2334	5.84364	47.1277
	11.19	46.2083	5.84727	47.1234
	11.2	46.1833	5.85089	47.1191
	11.21	46.1582	5.85451	47.1148
	11.22	46.1331	5.85812	47.1103
	11.23	46.1079	5.86172	47.1058
	11.24	46.0828	5.86532	47.1013
	11.25	46.0576	5.86891	47.0966
	11.26	46.0324	5.8725	47.0919
	11.27	46.0072	5.87608	47.0871
	11.28	45.982	5.87966	47.0823
	11.29	45.9568	5.88322	47.0774
	11.3	45.9315	5.88679	47.0724
	11.31	45.9062	5.89035	47.0673
	11.32	45.8809	5.8939	47.0622
	11.33	45.8555	5.89745	47.057
	11.34	45.8302	5.90099	47.0517
	11.35	45.8048	5.90452	47.0464
	11.36	45.7794	5.90805	47.041
	11.37	45.754	5.91157	47.0355
	11.38	45.7285	5.91509	47.03
	11.39	45.7031	5.9186	47.0243
	11.4	45.6776	5.92211	47.0187
	11.41	45.6521	5.92561	47.0129
	11.42	45.6266	5.92911	47.0071
	11.43	45.601	5.93259	47.0012
	11.44	45.5754	5.93608	46.9952
	11.45	45.5498	5.93955	46.9892
	11.46	45.5242	5.94303	46.9831
	11.47	45.4986	5.94649	46.977
	11.48	45.4729	5.94995	46.9707
	11.49	45.4473	5.95341	46.9644
	11.5	45.4216	5.95685	46.958
	11.51	45.3959	5.9603	46.9516
	11.52	45.3701	5.96373	46.9451
	11.53	45.3443	5.96717	46.9385
	11.54	45.3186	5.97059	46.9319
	11.55	45.2928	5.97401	46.9251
	11.56	45.2669	5.97742	46.9183
	11.57	45.2411	5.98083	46.9115
	11.58	45.2152	5.98423	46.9046
	11.59	45.1893	5.98763	46.8976
	11.6	45.1634	5.99102	46.8905
	11.61	45.1375	5.99441	46.8834
	11.62	45.1115	5.99779	46.8762
	11.63	45.0856	6.00116	46.8689
	11.64	45.0596	6.00453	46.8616
	11.65	45.0335	6.00789	46.8541
	11.66	45.0075	6.01125	46.8467
	11.67	44.9815	6.0146	46.8391
	11.68	44.9554	6.01794	46.8315
	11.69	44.9293	6.02128	46.8238
	11.7	44.9031	6.02461	46.8161
	11.71	44.877	6.02794	46.8082
	11.72	44.8508	6.03126	46.8003
	11.73	44.8246	6.03458	46.7924
	11.74	44.7984	6.03789	46.7843
	11.75	44.7722	6.04119	46.7762
	11.76	44.746	6.04449	46.7681
	11.77	44.7197	6.04778	46.7598
	11.78	44.6934	6.05107	46.7515
	11.79	44.6671	6.05435	46.7431
	11.8	44.6407	6.05763	46.7347
	11.81	44.6144	6.06089	46.7262
	11.82	44.588	6.06416	46.7176
	11.83	44.5616	6.06742	46.7089
	11.84	44.5352	6.07067	46.7002
	11.85	44.5087	6.07392	46.6914
	11.86	44.4823	6.07716	46.6825
	11.87	44.4558	6.08039	46.6736
	11.88	44.4293	6.08362	46.6646
	11.89	44.4027	6.08684	46.6555
	11.9	44.3762	6.09006	46.6464
	11.91	44.3496	6.09327	46.6372
	11.92	44.323	6.09648	46.6279
	11.93	44.2964	6.09968	46.6186
	11.94	44.2698	6.10287	46.6092
	11.95	44.2431	6.10606	46.5997
	11.96	44.2164	6.10925	46.5901
	11.97	44.1897	6.11242	46.5805
	11.98	44.163	6.11559	46.5708
	11.99	44.1363	6.11876	46.561
	12	44.1095	6.12192	46.5512
	12.01	44.0827	6.12507	46.5413
	12.02	44.0559	6.12822	46.5313
	12.03	44.0291	6.13136	46.5213
	12.04	44.0022	6.1345	46.5112
	12.05	43.9754	6.13763	46.501
	12.06	43.9485	6.14076	46.4908
	12.07	43.9216	6.14388	46.4804
	12.08	43.8946	6.14699	46.4701
	12.09	43.8677	6.1501	46.4596
	12.1	43.8407	6.1532	46.4491
	12.11	43.8137	6.1563	46.4385
	12.12	43.7867	6.15939	46.4278
	12.13	43.7597	6.16247	46.4171
	12.14	43.7326	6.16555	46.4063
	12.15	43.7055	6.16863	46.3954
	12.16	43.6784	6.17169	46.3845
	12.17	43.6513	6.17476	46.3735
	12.18	43.6241	6.17781	46.3624
	12.19	43.597	6.18086	46.3513
	12.2	43.5698	6.18391	46.34
	12.21	43.5426	6.18694	46.3288
	12.22	43.5153	6.18998	46.3174
	12.23	43.4881	6.193	46.306
	12.24	43.4608	6.19603	46.2945
	12.25	43.4335	6.19904	46.2829
	12.26	43.4062	6.20205	46.2713
	12.27	43.3789	6.20506	46.2596
	12.28	43.3515	6.20805	46.2478
	12.29	43.3241	6.21105	46.236
	12.3	43.2967	6.21403	46.2241
	12.31	43.2693	6.21701	46.2121
	12.32	43.2418	6.21999	46.2001
	12.33	43.2144	6.22296	46.188
	12.34	43.1869	6.22592	46.1758
	12.35	43.1594	6.22888	46.1635
	12.36	43.1319	6.23183	46.1512
	12.37	43.1043	6.23478	46.1388
	12.38	43.0767	6.23772	46.1264
	12.39	43.0491	6.24065	46.1138
	12.4	43.0215	6.24358	46.1012
	12.41	42.9939	6.24651	46.0886
	12.42	42.9662	6.24942	46.0758
	12.43	42.9386	6.25234	46.063
	12.44	42.9109	6.25524	46.0502
	12.45	42.8831	6.25814	46.0372
	12.46	42.8554	6.26104	46.0242
	12.47	42.8276	6.26392	46.0111
	12.48	42.7998	6.26681	45.998
	12.49	42.772	6.26968	45.9847
	12.5	42.7442	6.27256	45.9714
	12.51	42.7141	6.27564	45.9618
	12.52	42.6707	6.27813	45.9447
	12.53	42.6388	6.28079	45.9197
	12.54	42.6034	6.28376	45.912
	12.55	42.5502	6.28671	45.9045
	12.56	42.5269	6.29009	45.8914
	12.57	42.5145	6.29328	45.8916
	12.58	42.4898	6.29634	45.8899
	12.59	42.4683	6.30004	45.8898
	12.6	42.4301	6.30297	45.8748
	12.61	42.4203	6.30631	45.869
	12.62	42.3988	6.30901	45.8668
	12.63	42.3881	6.31205	45.8642
	12.64	42.3586	6.31458	45.843
	12.65	42.3336	6.31751	45.8277
	12.66	42.2976	6.32029	45.8049
	12.67	42.2788	6.32321	45.7853
	12.68	42.2641	6.32651	45.7872
	12.69	42.2412	6.32924	45.7691
	12.7	42.2264	6.33197	45.7493
	12.71	42.2113	6.33465	45.7488
	12.72	42.1947	6.33749	45.7632
	12.73	42.1878	6.34061	45.7771
	12.74	42.17	6.34377	45.7684
	12.75	42.1552	6.34681	45.775
	12.76	42.1251	6.34942	45.7649
	12.77	42.1066	6.35219	45.7537
	12.78	42.0924	6.35503	45.7438
	12.79	42.0652	6.35744	45.7312
	12.8	42.0378	6.36003	45.717
	12.81	42.0095	6.36265	45.6892
	12.82	41.9867	6.36489	45.6618
	12.83	41.9715	6.36805	45.6578
	12.84	41.949	6.37054	45.6419
	12.85	41.9218	6.3734	45.6332
	12.86	41.8971	6.37626	45.6214
	12.87	41.867	6.37879	45.6136
	12.88	41.8567	6.38174	45.5937
	12.89	41.8567	6.38492	45.5994
	12.9	41.8174	6.38761	45.5777
	12.91	41.7947	6.3903	45.5633
	12.92	41.7887	6.3932	45.5699
	12.93	41.7656	6.3958	45.5645
	12.94	41.7488	6.39813	45.5549
	12.95	41.7319	6.4015	45.5531
	12.96	41.6954	6.40375	45.527
	12.97	41.6654	6.40596	45.518
	12.98	41.6377	6.40819	45.4973
	12.99	41.624	6.41071	45.4883
	13	41.6031	6.41345	45.4819
	13.01	41.5839	6.41631	45.4944
	13.02	41.5497	6.41864	45.4781
	13.03	41.5009	6.42083	45.4583
	13.04	41.4695	6.42352	45.4387
	13.05	41.4491	6.42677	45.4344
	13.06	41.4195	6.42954	45.4232
	13.07	41.394	6.4321	45.4058
	13.08	41.353	6.43447	45.3711
	13.09	41.3325	6.4375	45.368
	13.1	41.3115	6.4403	45.3621
	13.11	41.2956	6.44313	45.3535
	13.12	41.2571	6.44578	45.3358
	13.13	41.2266	6.44811	45.3102
	13.14	41.1918	6.45073	45.2869
	13.15	41.1621	6.45344	45.2791
	13.16	41.1141	6.45563	45.2612
	13.17	41.0862	6.45827	45.2302
	13.18	41.0487	6.46058	45.2109
	13.19	41.0255	6.4631	45.2115
	13.2	41.0049	6.46615	45.2008
	13.21	40.9816	6.46849	45.1895
	13.22	40.9411	6.47092	45.1629
	13.23	40.9167	6.47386	45.1542
	13.24	40.8858	6.47625	45.1393
	13.25	40.8395	6.47837	45.1105
	13.26	40.8061	6.48064	45.0849
	13.27	40.7739	6.48286	45.0417
	13.28	40.7519	6.48558	45.0419
	13.29	40.7158	6.48785	45.0332
	13.3	40.6782	6.48958	45.006
	13.31	40.651	6.4922	44.9871
	13.32	40.6234	6.4948	44.971
	13.33	40.5858	6.49728	44.9526
	13.34	40.563	6.49996	44.9309
	13.35	40.5394	6.50228	44.9185
	13.36	40.5133	6.50452	44.8945
	13.37	40.4808	6.50678	44.8749
	13.38	40.4567	6.50936	44.862
	13.39	40.4244	6.51153	44.8392
	13.4	40.4059	6.51429	44.8356
	13.41	40.3746	6.5164	44.8193
	13.42	40.3557	6.51863	44.7967
	13.43	40.3152	6.5207	44.763
	13.44	40.2805	6.52281	44.7366
	13.45	40.2414	6.52507	44.7105
	13.46	40.1986	6.52683	44.68
	13.47	40.1771	6.52905	44.6535
	13.48	40.1441	6.53151	44.6241
	13.49	40.1114	6.53387	44.5958
	13.5	40.0742	6.53557	44.5606
	13.51	40.0615	6.53824	44.5558
	13.52	40.0258	6.54062	44.5416
	13.53	39.9877	6.54238	44.5261
	13.54	39.9554	6.54428	44.4943
	13.55	39.9126	6.54617	44.4665
	13.56	39.8764	6.54782	44.4435
	13.57	39.8361	6.55006	44.4126
	13.58	39.7908	6.55275	44.3884
	13.59	39.7687	6.5548	44.3853
	13.6	39.7302	6.55689	44.3466
	13.61	39.7034	6.55924	44.324
	13.62	39.6635	6.56175	44.3046
	13.63	39.6349	6.56418	44.2903
	13.64	39.6162	6.56672	44.2755
	13.65	39.584	6.56884	44.2559
	13.66	39.5508	6.57123	44.2274
	13.67	39.5126	6.57333	44.1958
	13.68	39.4669	6.57537	44.1768
	13.69	39.4208	6.57748	44.1447
	13.7	39.4011	6.58028	44.1409
	13.71	39.3465	6.58235	44.0882
	13.72	39.3203	6.58475	44.0772
	13.73	39.2959	6.58747	44.0649
	13.74	39.2654	6.58916	44.0446
	13.75	39.2216	6.59079	44.0137
	13.76	39.1889	6.59253	43.9871
	13.77	39.1459	6.59424	43.9505
	13.78	39.1139	6.59672	43.9348
	13.79	39.0816	6.59871	43.9152
	13.8	39.0518	6.60114	43.8959
	13.81	39.0324	6.60314	43.8749
	13.82	39.0068	6.60525	43.8503
	13.83	38.9729	6.60738	43.836
	13.84	38.9262	6.60885	43.7983
	13.85	38.8947	6.61093	43.7675
	13.86	38.8559	6.61291	43.7332
	13.87	38.8116	6.61415	43.686
	13.88	38.7871	6.61684	43.6636
	13.89	38.7659	6.61905	43.6459
	13.9	38.7247	6.6211	43.6126
	13.91	38.7042	6.62322	43.5975
	13.92	38.6608	6.6252	43.5579
	13.93	38.6103	6.6269	43.5137
	13.94	38.5838	6.62905	43.4982
	13.95	38.5582	6.63148	43.479
	13.96	38.5174	6.63361	43.4626
	13.97	38.5159	6.63645	43.4662
	13.98	38.4764	6.63836	43.4422
	13.99	38.4445	6.64045	43.4279
	14	38.4029	6.64222	43.3916
	14.01	38.3641	6.64383	43.3564
	14.02	38.3214	6.64561	43.3235
	14.03	38.2825	6.647	43.2908
	14.04	38.2332	6.64833	43.2554
	14.05	38.2035	6.6503	43.2366
	14.06	38.1623	6.6518	43.193
	14.07	38.1404	6.65369	43.165
	14.08	38.1034	6.65519	43.1202
	14.09	38.0706	6.65725	43.0901
	14.1	38.0472	6.65923	43.0641
	14.11	38.0111	6.66091	43.0347
	14.12	37.9688	6.66209	42.9963
	14.13	37.9306	6.66363	42.9628
	14.14	37.8998	6.66603	42.9397
	14.15	37.8664	6.66795	42.9007
	14.16	37.8141	6.66946	42.8634
	14.17	37.801	6.6722	42.8601
	14.18	37.7655	6.67423	42.8313
	14.19	37.73	6.6757	42.7829
	14.2	37.6892	6.67757	42.7575
	14.21	37.6589	6.67997	42.7353
	14.22	37.6349	6.68193	42.7088
	14.23	37.6013	6.68371	42.6889
	14.24	37.5977	6.68598	42.6755
	14.25	37.5639	6.68814	42.6485
	14.26	37.5209	6.68965	42.6172
	14.27	37.4664	6.69129	42.5868
	14.28	37.4137	6.69269	42.5541
	14.29	37.3583	6.69433	42.5148
	14.3	37.3289	6.69613	42.4909
	14.31	37.2907	6.69728	42.448
	14.32	37.2369	6.69841	42.4019
	14.33	37.184	6.69986	42.3659
	14.34	37.1472	6.70202	42.3403
	14.35	37.1023	6.7036	42.3139
	14.36	37.0683	6.70504	42.2852
	14.37	37.0372	6.707	42.2522
	14.38	37.0136	6.70826	42.2325
	14.39	36.9871	6.70982	42.2101
	14.4	36.9569	6.71144	42.1814
	14.41	36.9181	6.71269	42.1493
	14.42	36.874	6.71424	42.1163
	14.43	36.8379	6.71641	42.0935
	14.44	36.8162	6.71833	42.0733
	14.45	36.7733	6.71975	42.0318
	14.46	36.7549	6.72168	42.0122
	14.47	36.7335	6.72321	41.9791
	14.48	36.6984	6.72435	41.9419
	14.49	36.6485	6.72565	41.8909
	14.5	36.6308	6.72738	41.8662
	14.51	36.6085	6.72861	41.841
	14.52	36.568	6.73008	41.8159
	14.53	36.5281	6.73134	41.7866
	14.54	36.4806	6.73269	41.7501
	14.55	36.4284	6.73408	41.6976
	14.56	36.4026	6.73542	41.6634
	14.57	36.3581	6.73712	41.6368
	14.58	36.3248	6.73875	41.5959
	14.59	36.2801	6.74049	41.5592
	14.6	36.2477	6.74199	41.5251
	14.61	36.2228	6.74373	41.5049
	14.62	36.1938	6.74566	41.4819
	14.63	36.1544	6.74749	41.4309
	14.64	36.1237	6.74925	41.4069
	14.65	36.0916	6.75119	41.377
	14.66	36.0504	6.75254	41.3378
	14.67	36.0309	6.75397	41.3111
	14.68	35.996	6.75551	41.2892
	14.69	35.9724	6.75714	41.2577
	14.7	35.953	6.75852	41.2323
	14.71	35.9539	6.76081	41.2332
	14.72	35.9051	6.76177	41.1893
	14.73	35.88	6.76323	41.1592
	14.74	35.8425	6.76431	41.1132
	14.75	35.8291	6.76636	41.0979
	14.76	35.7891	6.76787	41.068
	14.77	35.7582	6.76986	41.0334
	14.78	35.7186	6.7709	40.9833
	14.79	35.7045	6.77272	40.9593
	14.8	35.6623	6.77461	40.9334
	14.81	35.6175	6.77604	40.9017
	14.82	35.573	6.77724	40.8709
	14.83	35.5453	6.7789	40.8456
	14.84	35.538	6.7804	40.8203
	14.85	35.5084	6.78184	40.7894
	14.86	35.4752	6.78272	40.7634
	14.87	35.445	6.78425	40.7365
	14.88	35.4131	6.78572	40.7056
	14.89	35.3803	6.78746	40.6887
	14.9	35.348	6.78959	40.6643
	14.91	35.323	6.79121	40.6423
	14.92	35.3007	6.79298	40.6163
	14.93	35.2625	6.79419	40.5767
	14.94	35.2278	6.7953	40.5505
	14.95	35.1942	6.79702	40.5407
	14.96	35.155	6.79853	40.5096
	14.97	35.1129	6.80008	40.4725
	14.98	35.0832	6.80104	40.4475
	14.99	35.0346	6.80214	40.4139
	15	35.0009	6.80373	40.3816
	15.01	34.9765	6.80574	40.3705
	15.02	34.9544	6.80761	40.3417
	15.03	34.935	6.80932	40.3245
	15.04	34.9029	6.81062	40.2862
	15.05	34.8779	6.81173	40.265
	15.06	34.838	6.81278	40.236
	15.07	34.8047	6.81397	40.2044
	15.08	34.7676	6.81489	40.1639
	15.09	34.7479	6.81618	40.1337
	15.1	34.7106	6.81733	40.1025
	15.11	34.6868	6.81879	40.0751
	15.12	34.6425	6.81957	40.0372
	15.13	34.6096	6.821	39.9877
	15.14	34.5949	6.82268	39.9646
	15.15	34.5716	6.82431	39.94
	15.16	34.5375	6.82576	39.9104
	15.17	34.5138	6.82745	39.8821
	15.18	34.4673	6.82849	39.8414
	15.19	34.451	6.82947	39.8132
	15.2	34.4229	6.83084	39.7763
	15.21	34.3859	6.83207	39.7435
	15.22	34.3463	6.83344	39.7132
	15.23	34.3127	6.83481	39.6875
	15.24	34.264	6.83613	39.6473
	15.25	34.2127	6.83635	39.5844
	15.26	34.1795	6.8377	39.5654
	15.27	34.1384	6.83905	39.5345
	15.28	34.1077	6.84017	39.5078
	15.29	34.0733	6.84114	39.4758
	15.3	34.042	6.84243	39.4467
	15.31	33.9906	6.8429	39.391
	15.32	33.9609	6.84403	39.3625
	15.33	33.9224	6.84523	39.3244
	15.34	33.8752	6.84548	39.2798
	15.35	33.8455	6.8466	39.2465
	15.36	33.8127	6.84755	39.2086
	15.37	33.775	6.84877	39.1756
	15.38	33.7546	6.84956	39.1498
	15.39	33.7309	6.85057	39.1218
	15.4	33.688	6.85189	39.0861
	15.41	33.6517	6.85295	39.0573
	15.42	33.6369	6.85456	39.0335
	15.43	33.6027	6.85545	39.0037
	15.44	33.5735	6.85676	38.9565
	15.45	33.5465	6.85759	38.9267
	15.46	33.5251	6.85856	38.9024
	15.47	33.523	6.86024	38.8845
	15.48	33.4929	6.86114	38.8687
	15.49	33.4628	6.86237	38.8322
	15.5	33.4314	6.86343	38.7923
	15.51	33.4057	6.86458	38.7674
	15.52	33.369	6.86547	38.738
	15.53	33.3433	6.86668	38.7023
	15.54	33.3152	6.86776	38.6614
	15.55	33.2816	6.86821	38.6248
	15.56	33.2564	6.86951	38.6083
	15.57	33.219	6.87034	38.563
	15.58	33.1723	6.87094	38.5291
	15.59	33.1519	6.87227	38.4969
	15.6	33.1111	6.87356	38.4612
	15.61	33.0657	6.87397	38.4256
	15.62	33.0296	6.87409	38.3922
	15.63	32.9964	6.87542	38.3571
	15.64	32.97	6.87677	38.3327
	15.65	32.929	6.87714	38.2955
	15.66	32.8847	6.8772	38.2371
	15.67	32.8459	6.87817	38.2052
	15.68	32.8045	6.87891	38.1566
	15.69	32.7553	6.87926	38.104
	15.7	32.7337	6.88056	38.1031
	15.71	32.6855	6.88084	38.0526
	15.72	32.6569	6.88188	38.0228
	15.73	32.6023	6.8824	37.9737
	15.74	32.5728	6.88327	37.9433
	15.75	32.535	6.88392	37.9042
	15.76	32.4953	6.88511	37.8647
	15.77	32.4614	6.88593	37.8435
	15.78	32.4427	6.88712	37.8213
	15.79	32.4089	6.88801	37.7808
	15.8	32.376	6.88916	37.7569
	15.81	32.3462	6.88982	37.7401
	15.82	32.3126	6.89065	37.7038
	15.83	32.2802	6.8917	37.6687
	15.84	32.2477	6.89178	37.6481
	15.85	32.2234	6.89214	37.622
	15.86	32.183	6.89299	37.593
	15.87	32.1338	6.89249	37.539
	15.88	32.0982	6.89291	37.5021
	15.89	32.0824	6.89431	37.4888
	15.9	32.0485	6.89439	37.4488
	15.91	32.0123	6.89476	37.4089
	15.92	31.9983	6.89551	37.4055
	15.93	31.9551	6.89582	37.3567
	15.94	31.9169	6.89654	37.3218
	15.95	31.8713	6.89683	37.269
	15.96	31.8223	6.89649	37.2215
	15.97	31.7984	6.89766	37.2028
	15.98	31.7735	6.89835	37.1774
	15.99	31.7434	6.89851	37.1378
	16	31.7172	6.89903	37.1125
	16.01	31.6819	6.8996	37.0771
	16.02	31.6566	6.90019	37.035
	16.03	31.637	6.90065	37.002
	16.04	31.6112	6.90188	36.9721
	16.05	31.5811	6.9026	36.9489
	16.06	31.5569	6.90326	36.9127
	16.07	31.5263	6.90353	36.8802
	16.08	31.5066	6.9042	36.8675
	16.09	31.4647	6.90391	36.8259
	16.1	31.4449	6.90472	36.7989
	16.11	31.4077	6.90512	36.7608
	16.12	31.3707	6.90536	36.719
	16.13	31.3371	6.90594	36.6878
	16.14	31.3046	6.90626	36.6472
	16.15	31.2806	6.90647	36.6056
	16.16	31.2387	6.90694	36.5668
	16.17	31.2022	6.90727	36.5319
	16.18	31.165	6.90735	36.4997
	16.19	31.1433	6.90751	36.4822
	16.2	31.0933	6.90723	36.4274
	16.21	31.0501	6.90722	36.374
	16.22	31.0167	6.90734	36.3459
	16.23	30.9771	6.90733	36.3171
	16.24	30.9443	6.90765	36.28
	16.25	30.9072	6.90721	36.2434
	16.26	30.8709	6.90721	36.2075
	16.27	30.8401	6.90748	36.1796
	16.28	30.8111	6.9084	36.1352
	16.29	30.7763	6.90875	36.0925
	16.3	30.747	6.90933	36.0649
	16.31	30.7113	6.90947	36.0194
	16.32	30.6782	6.90927	35.9804
	16.33	30.642	6.90927	35.9498
	16.34	30.6038	6.90867	35.8985
	16.35	30.5637	6.90823	35.8585
	16.36	30.5168	6.90786	35.8105
	16.37	30.4808	6.90834	35.7782
	16.38	30.4456	6.90835	35.7383
	16.39	30.4127	6.9085	35.7104
	16.4	30.3801	6.9084	35.6719
	16.41	30.365	6.9089	35.6529
	16.42	30.3387	6.90894	35.6271
	16.43	30.2777	6.90895	35.5715
	16.44	30.2381	6.90874	35.5482
	16.45	30.2031	6.90938	35.5119
	16.46	30.1759	6.90912	35.4734
	16.47	30.1566	6.91028	35.4552
	16.48	30.1305	6.91025	35.4323
	16.49	30.1043	6.91033	35.3945
	16.5	30.0651	6.91016	35.3523
	16.51	30.0397	6.91053	35.3214
	16.52	30.009	6.91053	35.293
	16.53	29.9737	6.91042	35.2584
	16.54	29.9347	6.91031	35.2122
	16.55	29.8997	6.91021	35.1884
	16.56	29.8683	6.91051	35.1539
	16.57	29.8233	6.91075	35.1077
	16.58	29.7958	6.91056	35.0738
	16.59	29.7543	6.90992	35.0377
	16.6	29.7382	6.91044	35.0075
	16.61	29.7115	6.91002	34.9631
	16.62	29.6841	6.90981	34.9309
	16.63	29.6364	6.90999	34.8945
	16.64	29.6019	6.90956	34.8689
	16.65	29.5859	6.91033	34.8459
	16.66	29.5666	6.91039	34.8268
	16.67	29.5353	6.90996	34.7996
	16.68	29.5018	6.91018	34.7642
	16.69	29.467	6.91068	34.737
	16.7	29.4499	6.91105	34.7321
	16.71	29.4246	6.91174	34.7087
	16.72	29.3941	6.9116	34.6702
	16.73	29.3607	6.91145	34.6315
	16.74	29.3338	6.91237	34.6036
	16.75	29.2963	6.91214	34.5596
	16.76	29.2672	6.91138	34.5211
	16.77	29.2414	6.91135	34.4896
	16.78	29.2157	6.91066	34.4503
	16.79	29.1939	6.91147	34.4318
	16.8	29.1568	6.91067	34.3849
	16.81	29.1285	6.91064	34.3556
	16.82	29.0858	6.90991	34.315
	16.83	29.0596	6.90985	34.2772
	16.84	29.024	6.90943	34.2371
	16.85	28.9944	6.90885	34.2101
	16.86	28.9606	6.90848	34.17
	16.87	28.9299	6.90865	34.1457
	16.88	28.8909	6.90792	34.0866
	16.89	28.8621	6.90797	34.0613
	16.9	28.8265	6.90772	34.0219
	16.91	28.7928	6.90733	33.9823
	16.92	28.7645	6.90698	33.9553
	16.93	28.7331	6.90661	33.928
	16.94	28.7036	6.90653	33.8953
	16.95	28.6781	6.90617	33.8654
	16.96	28.6511	6.9059	33.8389
	16.97	28.6255	6.90637	33.8193
	16.98	28.6077	6.90661	33.7868
	16.99	28.5561	6.90565	33.7338
	17	28.5236	6.9057	33.7058
	17.01	28.4915	6.9052	33.6784
	17.02	28.466	6.90498	33.6449
	17.03	28.4317	6.90468	33.6121
	17.04	28.4005	6.90484	33.5703
	17.05	28.3632	6.90412	33.5143
	17.06	28.3389	6.90386	33.4836
	17.07	28.2863	6.90249	33.4341
	17.08	28.2696	6.90238	33.4054
	17.09	28.2492	6.90157	33.374
	17.1	28.213	6.90095	33.3429
	17.11	28.1921	6.90076	33.3216
	17.12	28.1525	6.89963	33.2708
	17.13	28.1245	6.89886	33.2396
	17.14	28.0939	6.8982	33.1966
	17.15	28.057	6.89773	33.1557
	17.16	28.0226	6.89665	33.1183
	17.17	27.9843	6.8963	33.0944
	17.18	27.9375	6.89499	33.036
	17.19	27.8988	6.89367	32.9943
	17.2	27.87	6.89319	32.9684
	17.21	27.8289	6.89187	32.9073
	17.22	27.8061	6.89198	32.8837
	17.23	27.7718	6.89147	32.845
	17.24	27.7434	6.89092	32.8079
	17.25	27.712	6.8904	32.7804
	17.26	27.6756	6.88957	32.7434
	17.27	27.6324	6.88881	32.7053
	17.28	27.6218	6.88879	32.6689
	17.29	27.5971	6.88838	32.6361
	17.3	27.5617	6.88864	32.5988
	17.31	27.541	6.88854	32.5771
	17.32	27.5126	6.8881	32.5382
	17.33	27.4765	6.88733	32.4971
	17.34	27.4462	6.88719	32.4595
	17.35	27.4049	6.88588	32.4036
	17.36	27.3715	6.88517	32.3554
	17.37	27.3345	6.88463	32.315
	17.38	27.3422	6.88436	32.2839
	17.39	27.2941	6.88277	32.2294
	17.4	27.2658	6.88212	32.1953
	17.41	27.2398	6.88154	32.157
	17.42	27.213	6.88038	32.1178
	17.43	27.1703	6.87965	32.0758
	17.44	27.146	6.87911	32.0523
	17.45	27.1108	6.87882	32.0239
	17.46	27.078	6.87817	31.9838
	17.47	27.0479	6.87746	31.9487
	17.48	27.0111	6.87682	31.9119
	17.49	26.9824	6.87628	31.8757
	17.5	26.9396	6.8753	31.8187
	17.51	26.9086	6.8746	31.7843
	17.52	26.8775	6.87389	31.7498
	17.53	26.8465	6.87318	31.7154
	17.54	26.8154	6.87246	31.681
	17.55	26.7844	6.87173	31.6466
	17.56	26.7534	6.87099	31.6122
	17.57	26.7224	6.87025	31.5778
	17.58	26.6914	6.8695	31.5434
	17.59	26.6605	6.86874	31.509
	17.6	26.6295	6.86797	31.4747
	17.61	26.5985	6.8672	31.4403
	17.62	26.5676	6.86641	31.4059
	17.63	26.5367	6.86562	31.3715
	17.64	26.5057	6.86483	31.3372
	17.65	26.4748	6.86402	31.3029
	17.66	26.4439	6.86321	31.2685
	17.67	26.413	6.86239	31.2342
	17.68	26.3821	6.86156	31.1999
	17.69	26.3512	6.86072	31.1655
	17.7	26.3203	6.85988	31.1312
	17.71	26.2895	6.85903	31.0969
	17.72	26.2586	6.85817	31.0626
	17.73	26.2278	6.85731	31.0283
	17.74	26.1969	6.85643	30.9941
	17.75	26.1661	6.85555	30.9598
	17.76	26.1353	6.85466	30.9255
	17.77	26.1045	6.85377	30.8912
	17.78	26.0737	6.85287	30.857
	17.79	26.0429	6.85195	30.8227
	17.8	26.0121	6.85104	30.7885
	17.81	25.9813	6.85011	30.7542
	17.82	25.9505	6.84917	30.72
	17.83	25.9198	6.84823	30.6858
	17.84	25.889	6.84728	30.6516
	17.85	25.8583	6.84633	30.6173
	17.86	25.8276	6.84536	30.5831
	17.87	25.7969	6.84439	30.5489
	17.88	25.7661	6.84341	30.5147
	17.89	25.7355	6.84242	30.4806
	17.9	25.7048	6.84143	30.4464
	17.91	25.6741	6.84043	30.4122
	17.92	25.6434	6.83942	30.3781
	17.93	25.6127	6.8384	30.3439
	17.94	25.5821	6.83737	30.3097
	17.95	25.5514	6.83634	30.2756
	17.96	25.5208	6.8353	30.2415
	17.97	25.4902	6.83425	30.2073
	17.98	25.4596	6.8332	30.1732
	17.99	25.429	6.83214	30.1391
	18	25.3984	6.83107	30.105
	18.01	25.3678	6.82999	30.0709
	18.02	25.3372	6.8289	30.0368
	18.03	25.3066	6.82781	30.0027
	18.04	25.2761	6.82671	29.9686
	18.05	25.2455	6.8256	29.9345
	18.06	25.215	6.82448	29.9004
	18.07	25.1844	6.82336	29.8664
	18.08	25.1539	6.82223	29.8323
	18.09	25.1234	6.82109	29.7982
	18.1	25.0929	6.81994	29.7642
	18.11	25.0624	6.81879	29.7301
	18.12	25.0319	6.81763	29.6961
	18.13	25.0014	6.81646	29.6621
	18.14	24.971	6.81528	29.6281
	18.15	24.9405	6.8141	29.594
	18.16	24.9101	6.8129	29.56
	18.17	24.8796	6.8117	29.526
	18.18	24.8492	6.8105	29.492
	18.19	24.8188	6.80928	29.4581
	18.2	24.7884	6.80806	29.4241
	18.21	24.758	6.80683	29.3901
	18.22	24.7276	6.80559	29.3561
	18.23	24.6972	6.80435	29.3222
	18.24	24.6668	6.80309	29.2882
	18.25	24.6364	6.80183	29.2543
	18.26	24.6061	6.80057	29.2203
	18.27	24.5757	6.79929	29.1864
	18.28	24.5454	6.79801	29.1525
	18.29	24.5151	6.79672	29.1185
	18.3	24.4848	6.79542	29.0846
	18.31	24.4545	6.79411	29.0507
	18.32	24.4242	6.7928	29.0168
	18.33	24.3939	6.79148	28.9829
	18.34	24.3636	6.79015	28.949
	18.35	24.3333	6.78881	28.9152
	18.36	24.303	6.78747	28.8813
	18.37	24.2728	6.78612	28.8474
	18.38	24.2425	6.78476	28.8136
	18.39	24.2123	6.78339	28.7797
	18.4	24.1821	6.78202	28.7459
	18.41	24.1519	6.78064	28.712
	18.42	24.1216	6.77925	28.6782
	18.43	24.0914	6.77785	28.6443
	18.44	24.0613	6.77645	28.6105
	18.45	24.0311	6.77504	28.5767
	18.46	24.0009	6.77362	28.5429
	18.47	23.9707	6.77219	28.5091
	18.48	23.9406	6.77075	28.4753
	18.49	23.9105	6.76931	28.4415
	18.5	23.8803	6.76786	28.4077
	18.51	23.8502	6.7664	28.374
	18.52	23.8201	6.76494	28.3402
	18.53	23.79	6.76347	28.3064
	18.54	23.7599	6.76199	28.2727
	18.55	23.7298	6.7605	28.2389
	18.56	23.6997	6.759	28.2052
	18.57	23.6696	6.7575	28.1714
	18.58	23.6396	6.75599	28.1377
	18.59	23.6095	6.75447	28.104
	18.6	23.5795	6.75294	28.0703
	18.61	23.5495	6.75141	28.0366
	18.62	23.5194	6.74987	28.0029
	18.63	23.4894	6.74832	27.9692
	18.64	23.4594	6.74677	27.9355
	18.65	23.4294	6.7452	27.9018
	18.66	23.3994	6.74363	27.8681
	18.67	23.3695	6.74205	27.8344
	18.68	23.3395	6.74047	27.8008
	18.69	23.3095	6.73887	27.7671
	18.7	23.2796	6.73727	27.7335
	18.71	23.2497	6.73566	27.6998
	18.72	23.2197	6.73404	27.6662
	18.73	23.1898	6.73242	27.6326
	18.74	23.1599	6.73079	27.5989
	18.75	23.13	6.72915	27.5653
	18.76	23.1001	6.7275	27.5317
	18.77	23.0702	6.72584	27.4981
	18.78	23.0403	6.72418	27.4645
	18.79	23.0105	6.72251	27.4309
	18.8	22.9806	6.72083	27.3973
	18.81	22.9508	6.71915	27.3638
	18.82	22.9209	6.71746	27.3302
	18.83	22.8911	6.71576	27.2966
	18.84	22.8613	6.71405	27.2631
	18.85	22.8315	6.71233	27.2295
	18.86	22.8017	6.71061	27.196
	18.87	22.7719	6.70888	27.1624
	18.88	22.7421	6.70714	27.1289
	18.89	22.7123	6.7054	27.0954
	18.9	22.6826	6.70364	27.0619
	18.91	22.6528	6.70188	27.0283
	18.92	22.6231	6.70011	26.9948
	18.93	22.5934	6.69834	26.9613
	18.94	22.5636	6.69655	26.9278
	18.95	22.5339	6.69476	26.8944
	18.96	22.5042	6.69296	26.8609
	18.97	22.4745	6.69115	26.8274
	18.98	22.4448	6.68934	26.7939
	18.99	22.4151	6.68752	26.7605
	19	22.3855	6.68569	26.727
	19.01	22.3558	6.68385	26.6936
	19.02	22.3261	6.68201	26.6602
	19.03	22.2965	6.68016	26.6267
	19.04	22.2669	6.6783	26.5933
	19.05	22.2372	6.67643	26.5599
	19.06	22.2076	6.67455	26.5265
	19.07	22.178	6.67267	26.4931
	19.08	22.1484	6.67078	26.4597
	19.09	22.1188	6.66888	26.4263
	19.1	22.0893	6.66698	26.3929
	19.11	22.0597	6.66507	26.3595
	19.12	22.0301	6.66315	26.3261
	19.13	22.0006	6.66122	26.2928
	19.14	21.9711	6.65928	26.2594
	19.15	21.9415	6.65734	26.2261
	19.16	21.912	6.65539	26.1927
	19.17	21.8825	6.65343	26.1594
	19.18	21.853	6.65146	26.126
	19.19	21.8235	6.64949	26.0927
	19.2	21.794	6.64751	26.0594
	19.21	21.7645	6.64552	26.0261
	19.22	21.7351	6.64352	25.9928
	19.23	21.7056	6.64152	25.9595
	19.24	21.6762	6.63951	25.9262
	19.25	21.6467	6.63749	25.8929
	19.26	21.6173	6.63546	25.8596
	19.27	21.5879	6.63343	25.8264
	19.28	21.5585	6.63139	25.7931
	19.29	21.5291	6.62934	25.7598
	19.3	21.4997	6.62728	25.7266
	19.31	21.4703	6.62522	25.6933
	19.32	21.4409	6.62314	25.6601
	19.33	21.4116	6.62106	25.6269
	19.34	21.3822	6.61898	25.5936
	19.35	21.3529	6.61688	25.5604
	19.36	21.3235	6.61478	25.5272
	19.37	21.2942	6.61267	25.494
	19.38	21.2649	6.61055	25.4608
	19.39	21.2356	6.60843	25.4276
	19.4	21.2063	6.60629	25.3944
	19.41	21.177	6.60415	25.3612
	19.42	21.1477	6.60201	25.3281
	19.43	21.1184	6.59985	25.2949
	19.44	21.0892	6.59769	25.2617
	19.45	21.0599	6.59552	25.2286
	19.46	21.0307	6.59334	25.1954
	19.47	21.0014	6.59115	25.1623
	19.48	20.9722	6.58896	25.1291
	19.49	20.943	6.58676	25.096
	19.5	20.9138	6.58455	25.0629
	19.51	20.8846	6.58233	25.0298
	19.52	20.8554	6.58011	24.9967
	19.53	20.8262	6.57788	24.9636
	19.54	20.7971	6.57564	24.9305
	19.55	20.7679	6.57339	24.8974
	19.56	20.7387	6.57114	24.8643
	19.57	20.7096	6.56887	24.8312
	19.58	20.6805	6.56661	24.7982
	19.59	20.6514	6.56433	24.7651
	19.6	20.6223	6.56204	24.7321
	19.61	20.5931	6.55975	24.699
	19.62	20.5641	6.55745	24.666
	19.63	20.535	6.55514	24.6329
	19.64	20.5059	6.55283	24.5999
	19.65	20.4768	6.55051	24.5669
	19.66	20.4478	6.54818	24.5339
	19.67	20.4187	6.54584	24.5008
	19.68	20.3897	6.54349	24.4678
	19.69	20.3606	6.54114	24.4349
	19.7	20.3316	6.53878	24.4019
	19.71	20.3026	6.53641	24.3689
	19.72	20.2736	6.53404	24.3359
	19.73	20.2446	6.53165	24.3029
	19.74	20.2156	6.52926	24.27
	19.75	20.1867	6.52686	24.237
	19.76	20.1577	6.52446	24.2041
	19.77	20.1287	6.52204	24.1711
	19.78	20.0998	6.51962	24.1382
	19.79	20.0709	6.51719	24.1053
	19.8	20.0419	6.51476	24.0723
	19.81	20.013	6.51231	24.0394
	19.82	19.9841	6.50986	24.0065
	19.83	19.9552	6.5074	23.9736
	19.84	19.9263	6.50494	23.9407
	19.85	19.8974	6.50246	23.9078
	19.86	19.8686	6.49998	23.8749
	19.87	19.8397	6.49749	23.8421
	19.88	19.8108	6.49499	23.8092
	19.89	19.782	6.49249	23.7763
	19.9	19.7532	6.48998	23.7435
	19.91	19.7243	6.48746	23.7106
	19.92	19.6955	6.48493	23.6778
	19.93	19.6667	6.4824	23.645
	19.94	19.6379	6.47985	23.6121
	19.95	19.6091	6.4773	23.5793
	19.96	19.5803	6.47474	23.5465
	19.97	19.5516	6.47218	23.5137
	19.98	19.5228	6.46961	23.4809
	19.99	19.4941	6.46703	23.4481
	20	19.4653	6.46444	23.4153

## Sheet: Figure 2c
Figure 2c
	x data	y data
	f (MHz)	S21 (dB)
		M1	M2	M3
	10	-0.03565	-0.8149	-0.09671
	10.0125	-0.0358	-0.81502	-0.09714
	10.025	-0.03596	-0.81515	-0.09757
	10.0375	-0.03612	-0.81529	-0.09799
	10.05	-0.0363	-0.81544	-0.0984
	10.0625	-0.03649	-0.8156	-0.0988
	10.075	-0.03669	-0.81577	-0.09919
	10.0875	-0.0369	-0.81595	-0.09957
	10.1	-0.03711	-0.81614	-0.09995
	10.1125	-0.03734	-0.81634	-0.10031
	10.125	-0.03758	-0.81655	-0.10067
	10.1375	-0.03783	-0.81677	-0.10102
	10.15	-0.03809	-0.817	-0.10136
	10.1625	-0.03835	-0.81724	-0.10169
	10.175	-0.03863	-0.81748	-0.10201
	10.1875	-0.03892	-0.81774	-0.10232
	10.2	-0.03919	-0.81827	-0.10261
	10.2125	-0.03964	-0.81874	-0.10305
	10.225	-0.03996	-0.81925	-0.10328
	10.2375	-0.0403	-0.81946	-0.10363
	10.25	-0.04055	-0.81937	-0.10371
	10.2625	-0.04099	-0.81974	-0.10405
	10.275	-0.04142	-0.82021	-0.10435
	10.2875	-0.04192	-0.82067	-0.10471
	10.3	-0.04213	-0.82064	-0.10465
	10.3125	-0.04238	-0.82087	-0.10464
	10.325	-0.04276	-0.82094	-0.10501
	10.3375	-0.04283	-0.82092	-0.10511
	10.35	-0.04315	-0.8209	-0.10546
	10.3625	-0.04335	-0.82108	-0.10596
	10.375	-0.04337	-0.82113	-0.1061
	10.3875	-0.04369	-0.82146	-0.10651
	10.4	-0.04406	-0.82162	-0.10675
	10.4125	-0.04422	-0.82168	-0.10695
	10.425	-0.0445	-0.82195	-0.10746
	10.4375	-0.04492	-0.82218	-0.1079
	10.45	-0.04526	-0.8226	-0.10844
	10.4625	-0.04549	-0.82285	-0.10871
	10.475	-0.04574	-0.8229	-0.10892
	10.4875	-0.04575	-0.82296	-0.10918
	10.5	-0.04567	-0.82285	-0.10926
	10.5125	-0.0455	-0.82293	-0.10953
	10.525	-0.04537	-0.82297	-0.10952
	10.5375	-0.04514	-0.82284	-0.10949
	10.55	-0.04525	-0.82286	-0.10967
	10.5625	-0.04563	-0.82296	-0.10996
	10.575	-0.046	-0.82342	-0.1101
	10.5875	-0.04596	-0.82324	-0.11009
	10.6	-0.04603	-0.82331	-0.11016
	10.6125	-0.04617	-0.82308	-0.11048
	10.625	-0.0464	-0.8231	-0.11056
	10.6375	-0.04668	-0.82356	-0.1109
	10.65	-0.04679	-0.82349	-0.11083
	10.6625	-0.04705	-0.82382	-0.11113
	10.675	-0.04712	-0.82387	-0.11105
	10.6875	-0.04731	-0.82391	-0.11127
	10.7	-0.04747	-0.82419	-0.11176
	10.7125	-0.04785	-0.82458	-0.11213
	10.725	-0.04827	-0.82475	-0.11262
	10.7375	-0.0486	-0.8253	-0.11325
	10.75	-0.04896	-0.82574	-0.11356
	10.7625	-0.04941	-0.82607	-0.11385
	10.775	-0.04991	-0.82657	-0.11421
	10.7875	-0.05029	-0.82671	-0.11457
	10.8	-0.0507	-0.82705	-0.11518
	10.8125	-0.05107	-0.82734	-0.11551
	10.825	-0.0514	-0.82767	-0.116
	10.8375	-0.05185	-0.82807	-0.11626
	10.85	-0.052	-0.82809	-0.11629
	10.8625	-0.052	-0.82823	-0.11668
	10.875	-0.0522	-0.82838	-0.11708
	10.8875	-0.05224	-0.82856	-0.11717
	10.9	-0.05257	-0.82863	-0.11728
	10.9125	-0.05274	-0.82863	-0.11728
	10.925	-0.05297	-0.82884	-0.11757
	10.9375	-0.05305	-0.82889	-0.11752
	10.95	-0.05303	-0.82874	-0.11765
	10.9625	-0.05297	-0.82868	-0.11796
	10.975	-0.05337	-0.829	-0.11832
	10.9875	-0.05339	-0.82891	-0.11833
	11	-0.05373	-0.82918	-0.11834
	11.0125	-0.05383	-0.82931	-0.11858
	11.025	-0.05396	-0.82932	-0.11855
	11.0375	-0.05401	-0.82937	-0.11877
	11.05	-0.05394	-0.8292	-0.11865
	11.0625	-0.05424	-0.82932	-0.11897
	11.075	-0.05457	-0.82963	-0.11928
	11.0875	-0.05491	-0.8298	-0.11951
	11.1	-0.05515	-0.82965	-0.11978
	11.1125	-0.05532	-0.83	-0.12012
	11.125	-0.05563	-0.82996	-0.1204
	11.1375	-0.05593	-0.83014	-0.12053
	11.15	-0.05637	-0.83041	-0.1209
	11.1625	-0.05684	-0.83064	-0.12114
	11.175	-0.0574	-0.83127	-0.12186
	11.1875	-0.05786	-0.83155	-0.12232
	11.2	-0.05849	-0.83197	-0.12274
	11.2125	-0.05893	-0.83236	-0.12296
	11.225	-0.05921	-0.83256	-0.12343
	11.2375	-0.05964	-0.8328	-0.12388
	11.25	-0.06002	-0.83328	-0.12427
	11.2625	-0.06063	-0.83358	-0.12452
	11.275	-0.06108	-0.83384	-0.12481
	11.2875	-0.06134	-0.83426	-0.12494
	11.3	-0.06176	-0.83477	-0.12542
	11.3125	-0.06201	-0.83513	-0.1258
	11.325	-0.06214	-0.8353	-0.12628
	11.3375	-0.06258	-0.83567	-0.12661
	11.35	-0.06265	-0.83589	-0.12681
	11.3625	-0.06274	-0.83611	-0.12711
	11.375	-0.06309	-0.83637	-0.12752
	11.3875	-0.06313	-0.83664	-0.12791
	11.4	-0.06336	-0.83672	-0.12812
	11.4125	-0.06332	-0.8368	-0.12848
	11.425	-0.06339	-0.83695	-0.12866
	11.4375	-0.06375	-0.83736	-0.12907
	11.45	-0.0638	-0.83755	-0.12925
	11.4625	-0.0636	-0.83751	-0.12933
	11.475	-0.06378	-0.83755	-0.12974
	11.4875	-0.0639	-0.83783	-0.12993
	11.5	-0.0643	-0.83788	-0.13036
	11.5125	-0.06484	-0.83844	-0.13052
	11.525	-0.06514	-0.83869	-0.13083
	11.5375	-0.06543	-0.83879	-0.13108
	11.55	-0.06576	-0.83915	-0.13176
	11.5625	-0.06586	-0.839	-0.1319
	11.575	-0.06583	-0.83893	-0.13196
	11.5875	-0.06639	-0.83914	-0.13251
	11.6	-0.06664	-0.83925	-0.13256
	11.6125	-0.06701	-0.83938	-0.13279
	11.625	-0.06717	-0.83966	-0.13319
	11.6375	-0.06768	-0.83976	-0.13339
	11.65	-0.0677	-0.83973	-0.13324
	11.6625	-0.06796	-0.84008	-0.13348
	11.675	-0.06811	-0.84011	-0.13365
	11.6875	-0.06809	-0.8399	-0.13371
	11.7	-0.06836	-0.83992	-0.13391
	11.7125	-0.06865	-0.83997	-0.13407
	11.725	-0.06887	-0.84021	-0.13426
	11.7375	-0.06917	-0.8403	-0.13457
	11.75	-0.06936	-0.84045	-0.1349
	11.7625	-0.0695	-0.84073	-0.13505
	11.775	-0.06963	-0.84071	-0.13501
	11.7875	-0.06969	-0.84095	-0.13519
	11.8	-0.07001	-0.84113	-0.13522
	11.8125	-0.07032	-0.84134	-0.13536
	11.825	-0.07057	-0.84147	-0.13576
	11.8375	-0.0706	-0.84144	-0.13591
	11.85	-0.0709	-0.84164	-0.13625
	11.8625	-0.07107	-0.84158	-0.1362
	11.875	-0.0715	-0.84169	-0.1364
	11.8875	-0.07133	-0.84172	-0.13628
	11.9	-0.07135	-0.8416	-0.13656
	11.9125	-0.07141	-0.84135	-0.13645
	11.925	-0.07151	-0.84149	-0.13675
	11.9375	-0.07138	-0.84134	-0.13672
	11.95	-0.07156	-0.84133	-0.13679
	11.9625	-0.07203	-0.84167	-0.13704
	11.975	-0.07196	-0.84156	-0.13682
	11.9875	-0.07218	-0.84162	-0.13719
	12	-0.07226	-0.84178	-0.13745
	12.0125	-0.07274	-0.84209	-0.13766
	12.025	-0.07259	-0.84218	-0.13751
	12.0375	-0.07311	-0.84266	-0.13815
	12.05	-0.07328	-0.84251	-0.13812
	12.0625	-0.07337	-0.84254	-0.13841
	12.075	-0.07354	-0.84288	-0.13861
	12.0875	-0.07346	-0.84296	-0.1388
	12.1	-0.07356	-0.84307	-0.13909
	12.1125	-0.07353	-0.84301	-0.13955
	12.125	-0.07354	-0.84316	-0.1399
	12.1375	-0.07393	-0.84354	-0.14015
	12.15	-0.07409	-0.84365	-0.14033
	12.1625	-0.07433	-0.84366	-0.14083
	12.175	-0.07425	-0.84346	-0.14081
	12.1875	-0.07444	-0.84363	-0.14113
	12.2	-0.07453	-0.84374	-0.14164
	12.2125	-0.07444	-0.84361	-0.14148
	12.225	-0.0747	-0.84365	-0.14161
	12.2375	-0.07481	-0.84364	-0.14145
	12.25	-0.07505	-0.84386	-0.14172
	12.2625	-0.07493	-0.84372	-0.14157
	12.275	-0.07505	-0.84356	-0.1416
	12.2875	-0.07508	-0.8436	-0.14148
	12.3	-0.07531	-0.84378	-0.14208
	12.3125	-0.07515	-0.84375	-0.14171
	12.325	-0.07519	-0.84366	-0.14185
	12.3375	-0.07523	-0.84379	-0.14202
	12.35	-0.07525	-0.84379	-0.14214
	12.3625	-0.0754	-0.844	-0.14244
	12.375	-0.07547	-0.84421	-0.14261
	12.3875	-0.07577	-0.84444	-0.14259
	12.4	-0.07567	-0.84461	-0.14245
	12.4125	-0.07591	-0.84493	-0.14272
	12.425	-0.07564	-0.84477	-0.14256
	12.4375	-0.07545	-0.84487	-0.1427
	12.45	-0.07561	-0.84513	-0.14284
	12.4625	-0.07548	-0.84517	-0.14307
	12.475	-0.07576	-0.84525	-0.14321
	12.4875	-0.07585	-0.84529	-0.14356
	12.5	-0.07591	-0.84556	-0.14371
	12.5125	-0.07634	-0.84602	-0.14405
	12.525	-0.07646	-0.8458	-0.14419
	12.5375	-0.07678	-0.84597	-0.14468
	12.55	-0.07696	-0.84627	-0.14481
	12.5625	-0.07752	-0.84669	-0.14517
	12.575	-0.07805	-0.84709	-0.14562
	12.5875	-0.07827	-0.84729	-0.14559
	12.6	-0.07866	-0.8475	-0.14583
	12.6125	-0.07881	-0.84778	-0.14603
	12.625	-0.0792	-0.84798	-0.14643
	12.6375	-0.0794	-0.8481	-0.14669
	12.65	-0.07957	-0.84824	-0.1471
	12.6625	-0.07989	-0.84853	-0.1475
	12.675	-0.08022	-0.8487	-0.14791
	12.6875	-0.0804	-0.84879	-0.14794
	12.7	-0.08072	-0.84883	-0.14837
	12.7125	-0.08108	-0.84903	-0.14848
	12.725	-0.08132	-0.8493	-0.14878
	12.7375	-0.08161	-0.84951	-0.14908
	12.75	-0.08186	-0.84952	-0.14913
	12.7625	-0.08221	-0.84973	-0.14937
	12.775	-0.08223	-0.84993	-0.14943
	12.7875	-0.08233	-0.84985	-0.14971
	12.8	-0.08241	-0.84976	-0.14984
	12.8125	-0.08266	-0.84997	-0.1501
	12.825	-0.08293	-0.85011	-0.15045
	12.8375	-0.08316	-0.85012	-0.15059
	12.85	-0.08345	-0.85029	-0.15073
	12.8625	-0.08334	-0.85043	-0.15102
	12.875	-0.08363	-0.85072	-0.15131
	12.8875	-0.08383	-0.85075	-0.15172
	12.9	-0.0839	-0.85071	-0.15188
	12.9125	-0.08405	-0.85101	-0.15215
	12.925	-0.08381	-0.85107	-0.15198
	12.9375	-0.08407	-0.85123	-0.15218
	12.95	-0.08412	-0.85126	-0.1523
	12.9625	-0.08399	-0.85112	-0.15226
	12.975	-0.08423	-0.85131	-0.15259
	12.9875	-0.08467	-0.85169	-0.15308
	13	-0.08489	-0.85184	-0.15328
	13.0125	-0.08513	-0.85198	-0.15358
	13.025	-0.08528	-0.85202	-0.15355
	13.0375	-0.08568	-0.85233	-0.15381
	13.05	-0.08601	-0.85234	-0.1542
	13.0625	-0.08624	-0.85236	-0.15435
	13.075	-0.08645	-0.85219	-0.15441
	13.0875	-0.08676	-0.8525	-0.15503
	13.1	-0.08696	-0.85268	-0.15549
	13.1125	-0.08722	-0.85259	-0.15566
	13.125	-0.08769	-0.85264	-0.15588
	13.1375	-0.0879	-0.8529	-0.15613
	13.15	-0.08801	-0.8529	-0.15621
	13.1625	-0.08836	-0.85302	-0.15662
	13.175	-0.08875	-0.85337	-0.15689
	13.1875	-0.08942	-0.85387	-0.15742
	13.2	-0.08966	-0.85404	-0.15756
	13.2125	-0.09004	-0.85432	-0.15771
	13.225	-0.0904	-0.85466	-0.1582
	13.2375	-0.09074	-0.85487	-0.15857
	13.25	-0.09097	-0.85492	-0.15883
	13.2625	-0.09108	-0.85501	-0.15913
	13.275	-0.09144	-0.8553	-0.1594
	13.2875	-0.09173	-0.85552	-0.15977
	13.3	-0.09171	-0.85566	-0.15999
	13.3125	-0.09212	-0.85565	-0.16032
	13.325	-0.09233	-0.85561	-0.16049
	13.3375	-0.09271	-0.856	-0.16086
	13.35	-0.09295	-0.85633	-0.16117
	13.3625	-0.0932	-0.85659	-0.16155
	13.375	-0.09311	-0.85644	-0.16161
	13.3875	-0.0934	-0.85647	-0.16181
	13.4	-0.0934	-0.85647	-0.16194
	13.4125	-0.09376	-0.85668	-0.16233
	13.425	-0.094	-0.85665	-0.1627
	13.4375	-0.09404	-0.85681	-0.16286
	13.45	-0.0939	-0.85685	-0.16301
	13.4625	-0.09411	-0.85742	-0.16347
	13.475	-0.09411	-0.85758	-0.16342
	13.4875	-0.09395	-0.85778	-0.16338
	13.5	-0.09425	-0.85804	-0.16363
	13.5125	-0.09417	-0.85816	-0.16369
	13.525	-0.09443	-0.85855	-0.16385
	13.5375	-0.09448	-0.8585	-0.16392
	13.55	-0.09478	-0.85891	-0.16408
	13.5625	-0.09498	-0.85904	-0.16426
	13.575	-0.09514	-0.85921	-0.16433
	13.5875	-0.09546	-0.85943	-0.16458
	13.6	-0.09586	-0.85962	-0.16502
	13.6125	-0.09594	-0.85978	-0.16506
	13.625	-0.09605	-0.85987	-0.16512
	13.6375	-0.09664	-0.86021	-0.16557
	13.65	-0.09669	-0.86031	-0.16581
	13.6625	-0.09664	-0.86033	-0.16608
	13.675	-0.09649	-0.8602	-0.16614
	13.6875	-0.09652	-0.86004	-0.16605
	13.7	-0.09649	-0.86008	-0.16624
	13.7125	-0.09653	-0.86032	-0.16646
	13.725	-0.09658	-0.8602	-0.16667
	13.7375	-0.09673	-0.86013	-0.16688
	13.75	-0.09704	-0.85993	-0.16693
	13.7625	-0.09714	-0.85991	-0.16705
	13.775	-0.0973	-0.8601	-0.16718
	13.7875	-0.0976	-0.86023	-0.16728
	13.8	-0.09752	-0.86019	-0.16746
	13.8125	-0.09768	-0.86036	-0.16775
	13.825	-0.0977	-0.86039	-0.16773
	13.8375	-0.09822	-0.86079	-0.16806
	13.85	-0.098	-0.86047	-0.16781
	13.8625	-0.09818	-0.86044	-0.16808
	13.875	-0.09861	-0.86052	-0.16835
	13.8875	-0.09845	-0.86026	-0.16819
	13.9	-0.09873	-0.86032	-0.16827
	13.9125	-0.09884	-0.86003	-0.16838
	13.925	-0.09927	-0.86051	-0.16886
	13.9375	-0.09944	-0.86073	-0.16904
	13.95	-0.09989	-0.86105	-0.16948
	13.9625	-0.09998	-0.86126	-0.1698
	13.975	-0.10048	-0.86141	-0.17026
	13.9875	-0.10066	-0.86141	-0.17043
	14	-0.10083	-0.86156	-0.17061
	14.0125	-0.10119	-0.86194	-0.17109
	14.025	-0.10084	-0.86188	-0.17114
	14.0375	-0.10108	-0.86201	-0.17164
	14.05	-0.10115	-0.86213	-0.17186
	14.0625	-0.10139	-0.86258	-0.17227
	14.075	-0.10147	-0.86283	-0.17272
	14.0875	-0.10193	-0.86302	-0.17307
	14.1	-0.10198	-0.86299	-0.17334
	14.1125	-0.10197	-0.86329	-0.17358
	14.125	-0.10216	-0.86345	-0.17363
	14.1375	-0.10194	-0.86347	-0.17356
	14.15	-0.10202	-0.8635	-0.17341
	14.1625	-0.10229	-0.86373	-0.1737
	14.175	-0.10249	-0.86404	-0.17391
	14.1875	-0.10281	-0.86417	-0.17413
	14.2	-0.10275	-0.86401	-0.17398
	14.2125	-0.10316	-0.86418	-0.1742
	14.225	-0.10306	-0.86404	-0.17426
	14.2375	-0.1035	-0.86418	-0.17478
	14.25	-0.10354	-0.86417	-0.17484
	14.2625	-0.10379	-0.86408	-0.175
	14.275	-0.10435	-0.86431	-0.17557
	14.2875	-0.10482	-0.86447	-0.17591
	14.3	-0.10507	-0.86455	-0.17612
	14.3125	-0.10537	-0.86468	-0.1764
	14.325	-0.10564	-0.86483	-0.17672
	14.3375	-0.10574	-0.86504	-0.17691
	14.35	-0.10623	-0.86498	-0.17716
	14.3625	-0.10637	-0.86509	-0.17745
	14.375	-0.10654	-0.86548	-0.17782
	14.3875	-0.10705	-0.86596	-0.17853
	14.4	-0.10728	-0.86603	-0.17877
	14.4125	-0.10759	-0.86649	-0.17928
	14.425	-0.10766	-0.86676	-0.17923
	14.4375	-0.10791	-0.86715	-0.17942
	14.45	-0.108	-0.86721	-0.17958
	14.4625	-0.10832	-0.86746	-0.1798
	14.475	-0.10828	-0.86798	-0.18003
	14.4875	-0.10845	-0.86823	-0.18011
	14.5	-0.10873	-0.86836	-0.1802
	14.5125	-0.109	-0.8686	-0.18022
	14.525	-0.10924	-0.86876	-0.18037
	14.5375	-0.10967	-0.86924	-0.18097
	14.55	-0.10979	-0.86928	-0.18088
	14.5625	-0.11023	-0.86937	-0.18115
	14.575	-0.11055	-0.86971	-0.18131
	14.5875	-0.11081	-0.8698	-0.18158
	14.6	-0.11092	-0.86973	-0.18196
	14.6125	-0.11112	-0.86952	-0.18218
	14.625	-0.11125	-0.86958	-0.18231
	14.6375	-0.11147	-0.86969	-0.18257
	14.65	-0.11186	-0.86973	-0.18288
	14.6625	-0.11212	-0.86985	-0.18277
	14.675	-0.11198	-0.86976	-0.18281
	14.6875	-0.11233	-0.8701	-0.18323
	14.7	-0.11238	-0.87022	-0.18333
	14.7125	-0.11261	-0.87038	-0.18347
	14.725	-0.11297	-0.87029	-0.18394
	14.7375	-0.11302	-0.87056	-0.18436
	14.75	-0.11314	-0.87064	-0.18455
	14.7625	-0.11349	-0.87094	-0.1849
	14.775	-0.11362	-0.87096	-0.18496
	14.7875	-0.1136	-0.87119	-0.18529
	14.8	-0.11373	-0.87122	-0.1854
	14.8125	-0.11393	-0.87126	-0.18569
	14.825	-0.11406	-0.87133	-0.18607
	14.8375	-0.11422	-0.87138	-0.18622
	14.85	-0.11426	-0.87146	-0.18644
	14.8625	-0.11454	-0.87152	-0.18669
	14.875	-0.11471	-0.87182	-0.18696
	14.8875	-0.11498	-0.87223	-0.18706
	14.9	-0.11516	-0.87233	-0.18733
	14.9125	-0.11549	-0.87259	-0.18777
	14.925	-0.11567	-0.87288	-0.18804
	14.9375	-0.11596	-0.87316	-0.18831
	14.95	-0.11595	-0.87339	-0.18847
	14.9625	-0.11607	-0.87331	-0.18857
	14.975	-0.11634	-0.87359	-0.18882
	14.9875	-0.11646	-0.87398	-0.18902
	15	-0.11682	-0.87448	-0.18933
	15.0125	-0.11714	-0.87478	-0.18954
	15.025	-0.11767	-0.8749	-0.18992
	15.0375	-0.118	-0.87493	-0.1901
	15.05	-0.11793	-0.87516	-0.19046
	15.0625	-0.11825	-0.87532	-0.19074
	15.075	-0.11851	-0.87536	-0.191
	15.0875	-0.1188	-0.87567	-0.19146
	15.1	-0.11931	-0.87579	-0.19209
	15.1125	-0.11947	-0.87601	-0.19242
	15.125	-0.11969	-0.87611	-0.19289
	15.1375	-0.1201	-0.87634	-0.19349
	15.15	-0.12025	-0.87627	-0.19394
	15.1625	-0.12034	-0.87608	-0.19417
	15.175	-0.12058	-0.87618	-0.19454
	15.1875	-0.12088	-0.87627	-0.19481
	15.2	-0.12115	-0.87645	-0.19509
	15.2125	-0.12116	-0.87673	-0.19516
	15.225	-0.12112	-0.87688	-0.19537
	15.2375	-0.12153	-0.87737	-0.19581
	15.25	-0.12176	-0.8777	-0.19613
	15.2625	-0.12208	-0.87799	-0.19631
	15.275	-0.12228	-0.87804	-0.19668
	15.2875	-0.12251	-0.87845	-0.19725
	15.3	-0.12263	-0.87885	-0.19749
	15.3125	-0.12304	-0.8792	-0.19755
	15.325	-0.12328	-0.87947	-0.19777
	15.3375	-0.12374	-0.87961	-0.19794
	15.35	-0.1241	-0.88003	-0.19842
	15.3625	-0.12408	-0.88011	-0.19858
	15.375	-0.12438	-0.88019	-0.19888
	15.3875	-0.12458	-0.88004	-0.19895
	15.4	-0.12482	-0.88	-0.19912
	15.4125	-0.12489	-0.88016	-0.19918
	15.425	-0.12504	-0.88051	-0.19947
	15.4375	-0.12548	-0.88053	-0.19973
	15.45	-0.12593	-0.88082	-0.2002
	15.4625	-0.12606	-0.88104	-0.20033
	15.475	-0.12641	-0.88113	-0.20074
	15.4875	-0.12637	-0.88117	-0.20105
	15.5	-0.12662	-0.88129	-0.20148
	15.5125	-0.1269	-0.88127	-0.20169
	15.525	-0.12702	-0.88143	-0.20203
	15.5375	-0.12737	-0.88165	-0.20221
	15.55	-0.12774	-0.88211	-0.20266
	15.5625	-0.12794	-0.88246	-0.20291
	15.575	-0.12789	-0.88243	-0.20288
	15.5875	-0.12792	-0.88252	-0.20283
	15.6	-0.12821	-0.88274	-0.20308
	15.6125	-0.12881	-0.88298	-0.20346
	15.625	-0.12896	-0.88314	-0.20361
	15.6375	-0.12924	-0.88352	-0.2039
	15.65	-0.1296	-0.88387	-0.20424
	15.6625	-0.12998	-0.88426	-0.20471
	15.675	-0.13024	-0.88435	-0.20485
	15.6875	-0.13049	-0.88438	-0.205
	15.7	-0.13056	-0.88422	-0.20514
	15.7125	-0.13082	-0.88453	-0.20545
	15.725	-0.13091	-0.88441	-0.20573
	15.7375	-0.13095	-0.88415	-0.20577
	15.75	-0.1314	-0.88417	-0.20607
	15.7625	-0.13148	-0.88393	-0.20587
	15.775	-0.13163	-0.88404	-0.20608
	15.7875	-0.13172	-0.88433	-0.2064
	15.8	-0.13165	-0.88404	-0.20649
	15.8125	-0.13155	-0.88404	-0.20655
	15.825	-0.13182	-0.88442	-0.20694
	15.8375	-0.13193	-0.88464	-0.20712
	15.85	-0.13205	-0.88475	-0.20747
	15.8625	-0.13227	-0.88504	-0.20776
	15.875	-0.13253	-0.88527	-0.20804
	15.8875	-0.13306	-0.88566	-0.20845
	15.9	-0.13336	-0.88596	-0.20881
	15.9125	-0.13367	-0.88601	-0.20895
	15.925	-0.13388	-0.88626	-0.20924
	15.9375	-0.13395	-0.88638	-0.20961
	15.95	-0.13395	-0.88636	-0.20948
	15.9625	-0.13425	-0.88688	-0.20975
	15.975	-0.13468	-0.88728	-0.21015
	15.9875	-0.13505	-0.8875	-0.21034
	16	-0.13518	-0.88777	-0.2106
	16.0125	-0.13562	-0.88804	-0.2109
	16.025	-0.13606	-0.88827	-0.21117
	16.0375	-0.13645	-0.88831	-0.21164
	16.05	-0.13663	-0.88835	-0.21187
	16.0625	-0.13678	-0.88853	-0.21238
	16.075	-0.13682	-0.88843	-0.21271
	16.0875	-0.13699	-0.8885	-0.21307
	16.1	-0.13716	-0.8881	-0.21324
	16.1125	-0.13743	-0.88809	-0.21359
	16.125	-0.13782	-0.88834	-0.2138
	16.1375	-0.13797	-0.8885	-0.21385
	16.15	-0.13824	-0.88897	-0.21427
	16.1625	-0.13853	-0.88927	-0.21469
	16.175	-0.13884	-0.88938	-0.21498
	16.1875	-0.13926	-0.88982	-0.21558
	16.2	-0.13972	-0.89052	-0.21615
	16.2125	-0.13996	-0.89065	-0.21617
	16.225	-0.14039	-0.89084	-0.21645
	16.2375	-0.14128	-0.89158	-0.21711
	16.25	-0.14162	-0.89177	-0.21739
	16.2625	-0.14231	-0.89202	-0.21787
	16.275	-0.14253	-0.89228	-0.21807
	16.2875	-0.14308	-0.89274	-0.21851
	16.3	-0.14355	-0.89332	-0.21896
	16.3125	-0.14385	-0.89351	-0.21937
	16.325	-0.14418	-0.89392	-0.21957
	16.3375	-0.14467	-0.89425	-0.21994
	16.35	-0.14527	-0.89447	-0.22019
	16.3625	-0.14553	-0.89474	-0.22038
	16.375	-0.14589	-0.89486	-0.22066
	16.3875	-0.14627	-0.89507	-0.22087
	16.4	-0.14645	-0.89517	-0.22114
	16.4125	-0.14651	-0.89518	-0.22136
	16.425	-0.14655	-0.89523	-0.2216
	16.4375	-0.1465	-0.8953	-0.22164
	16.45	-0.1465	-0.89517	-0.2215
	16.4625	-0.14677	-0.89528	-0.22171
	16.475	-0.1469	-0.89539	-0.22189
	16.4875	-0.14708	-0.89566	-0.22221
	16.5	-0.14724	-0.89604	-0.22232
	16.5125	-0.14717	-0.8963	-0.22244
	16.525	-0.14725	-0.8963	-0.22272
	16.5375	-0.14747	-0.89643	-0.22303
	16.55	-0.14751	-0.89654	-0.22323
	16.5625	-0.14738	-0.89655	-0.22335
	16.575	-0.14749	-0.89674	-0.22339
	16.5875	-0.14778	-0.89677	-0.22365
	16.6	-0.1479	-0.89682	-0.22406
	16.6125	-0.14817	-0.89706	-0.22455
	16.625	-0.14838	-0.8971	-0.22484
	16.6375	-0.1489	-0.89727	-0.22539
	16.65	-0.14921	-0.89772	-0.22577
	16.6625	-0.14958	-0.89806	-0.22624
	16.675	-0.14998	-0.89851	-0.2267
	16.6875	-0.15005	-0.89854	-0.22702
	16.7	-0.15041	-0.89881	-0.22732
	16.7125	-0.15076	-0.89901	-0.22741
	16.725	-0.15128	-0.89936	-0.2277
	16.7375	-0.15138	-0.89943	-0.22806
	16.75	-0.15183	-0.89936	-0.22824
	16.7625	-0.15178	-0.89924	-0.2283
	16.775	-0.15192	-0.89936	-0.22865
	16.7875	-0.15217	-0.89955	-0.2289
	16.8	-0.15252	-0.89965	-0.22928
	16.8125	-0.15272	-0.89987	-0.22947
	16.825	-0.15293	-0.90011	-0.22963
	16.8375	-0.15318	-0.90031	-0.22993
	16.85	-0.1535	-0.90073	-0.2303
	16.8625	-0.15367	-0.90117	-0.23059
	16.875	-0.15402	-0.90153	-0.23089
	16.8875	-0.15429	-0.90177	-0.23126
	16.9	-0.15457	-0.90179	-0.23144
	16.9125	-0.15486	-0.90202	-0.23183
	16.925	-0.15482	-0.90192	-0.23206
	16.9375	-0.15475	-0.90186	-0.23234
	16.95	-0.1551	-0.90189	-0.2327
	16.9625	-0.1554	-0.902	-0.23313
	16.975	-0.15566	-0.90226	-0.23344
	16.9875	-0.15593	-0.90228	-0.23363
	17	-0.1565	-0.90257	-0.23403
	17.0125	-0.15657	-0.90249	-0.23434
	17.025	-0.15681	-0.90272	-0.23431
	17.0375	-0.15691	-0.90288	-0.2344
	17.05	-0.1571	-0.90293	-0.2344
	17.0625	-0.15702	-0.90288	-0.23439
	17.075	-0.15753	-0.90281	-0.23457
	17.0875	-0.1576	-0.90286	-0.23475
	17.1	-0.15772	-0.90306	-0.23491
	17.1125	-0.15792	-0.90322	-0.23506
	17.125	-0.15823	-0.90329	-0.23523
	17.1375	-0.15822	-0.90329	-0.23556
	17.15	-0.1586	-0.9037	-0.2361
	17.1625	-0.15884	-0.90379	-0.23633
	17.175	-0.15911	-0.90395	-0.23668
	17.1875	-0.15945	-0.9043	-0.23684
	17.2	-0.15981	-0.90467	-0.23712
	17.2125	-0.16014	-0.90492	-0.23758
	17.225	-0.16045	-0.90521	-0.23817
	17.2375	-0.16053	-0.90559	-0.2384
	17.25	-0.16093	-0.9057	-0.23896
	17.2625	-0.1613	-0.90575	-0.2394
	17.275	-0.16139	-0.90587	-0.23961
	17.2875	-0.16179	-0.90625	-0.24026
	17.3	-0.16218	-0.90655	-0.24079
	17.3125	-0.16253	-0.90674	-0.24119
	17.325	-0.1631	-0.90688	-0.24143
	17.3375	-0.1633	-0.90708	-0.24166
	17.35	-0.16344	-0.9075	-0.24187
	17.3625	-0.16349	-0.90734	-0.24195
	17.375	-0.1638	-0.90759	-0.24249
	17.3875	-0.16377	-0.90754	-0.24252
	17.4	-0.16399	-0.90791	-0.24272
	17.4125	-0.1641	-0.90808	-0.24292
	17.425	-0.16434	-0.90816	-0.24313
	17.4375	-0.16474	-0.90846	-0.2436
	17.45	-0.165	-0.90859	-0.2437
	17.4625	-0.1651	-0.9091	-0.2438
	17.475	-0.16539	-0.9094	-0.24382
	17.4875	-0.16585	-0.90957	-0.24408
	17.5	-0.16594	-0.90962	-0.24421
	17.5125	-0.16616	-0.90963	-0.24454
	17.525	-0.16642	-0.91007	-0.24469
	17.5375	-0.16646	-0.91017	-0.245
	17.55	-0.16664	-0.91018	-0.24532
	17.5625	-0.1669	-0.91044	-0.24549
	17.575	-0.16712	-0.9105	-0.24589
	17.5875	-0.16731	-0.91068	-0.24629
	17.6	-0.16747	-0.91052	-0.24661
	17.6125	-0.16778	-0.91084	-0.24692
	17.625	-0.16816	-0.9109	-0.24736
	17.6375	-0.16849	-0.91121	-0.24776
	17.65	-0.16844	-0.91159	-0.24805
	17.6625	-0.16906	-0.91194	-0.24854
	17.675	-0.16943	-0.91192	-0.24891
	17.6875	-0.16952	-0.91194	-0.24891
	17.7	-0.16983	-0.91224	-0.24918
	17.7125	-0.16996	-0.91254	-0.24937
	17.725	-0.17005	-0.91258	-0.24934
	17.7375	-0.17042	-0.91251	-0.24965
	17.75	-0.17085	-0.91258	-0.25
	17.7625	-0.17103	-0.91258	-0.25025
	17.775	-0.17128	-0.9129	-0.25062
	17.7875	-0.17157	-0.91306	-0.25069
	17.8	-0.17177	-0.91303	-0.25087
	17.8125	-0.172	-0.91313	-0.25095
	17.825	-0.17216	-0.91348	-0.25099
	17.8375	-0.17235	-0.91345	-0.25104
	17.85	-0.17261	-0.91352	-0.25118
	17.8625	-0.17288	-0.91363	-0.25145
	17.875	-0.17309	-0.91379	-0.25171
	17.8875	-0.17346	-0.91407	-0.25228
	17.9	-0.17357	-0.91438	-0.25253
	17.9125	-0.17379	-0.91445	-0.25291
	17.925	-0.17411	-0.91464	-0.25325
	17.9375	-0.17463	-0.91522	-0.25371
	17.95	-0.17483	-0.9155	-0.25432
	17.9625	-0.17512	-0.91581	-0.25466
	17.975	-0.1752	-0.91604	-0.25503
	17.9875	-0.17566	-0.91657	-0.25543
	18	-0.17586	-0.91702	-0.25575
	18.0125	-0.17599	-0.91739	-0.25611
	18.025	-0.17627	-0.91784	-0.25627
	18.0375	-0.17703	-0.91813	-0.25667
	18.05	-0.17713	-0.91828	-0.25692
	18.0625	-0.17729	-0.91861	-0.25696
	18.075	-0.17758	-0.91878	-0.25735
	18.0875	-0.17778	-0.91888	-0.2574
	18.1	-0.1781	-0.91887	-0.25754
	18.1125	-0.17848	-0.91913	-0.25803
	18.125	-0.17868	-0.91904	-0.25813
	18.1375	-0.17865	-0.91916	-0.25849
	18.15	-0.17889	-0.9194	-0.25879
	18.1625	-0.17917	-0.91954	-0.25879
	18.175	-0.17906	-0.91931	-0.25898
	18.1875	-0.17942	-0.91949	-0.25922
	18.2	-0.17958	-0.9196	-0.25942
	18.2125	-0.1797	-0.91946	-0.25952
	18.225	-0.17986	-0.91951	-0.25982
	18.2375	-0.1801	-0.9197	-0.26024
	18.25	-0.1803	-0.91958	-0.26054
	18.2625	-0.18064	-0.91992	-0.26092
	18.275	-0.18082	-0.92012	-0.26112
	18.2875	-0.18123	-0.9205	-0.26172
	18.3	-0.18165	-0.92075	-0.26238
	18.3125	-0.182	-0.92088	-0.26261
	18.325	-0.18215	-0.92126	-0.26286
	18.3375	-0.18258	-0.92148	-0.26303
	18.35	-0.18277	-0.92156	-0.26332
	18.3625	-0.18302	-0.92149	-0.26331
	18.375	-0.1831	-0.92184	-0.26351
	18.3875	-0.18326	-0.92195	-0.26381
	18.4	-0.18368	-0.92247	-0.26414
	18.4125	-0.1843	-0.92279	-0.26458
	18.425	-0.18427	-0.9228	-0.2647
	18.4375	-0.18453	-0.92309	-0.26504
	18.45	-0.1849	-0.92301	-0.26532
	18.4625	-0.18522	-0.9233	-0.26554
	18.475	-0.18564	-0.92346	-0.26584
	18.4875	-0.18606	-0.92373	-0.26629
	18.5	-0.18639	-0.92382	-0.26653
	18.5125	-0.18674	-0.9243	-0.26718
	18.525	-0.18711	-0.9246	-0.26753
	18.5375	-0.18746	-0.92492	-0.26778
	18.55	-0.18786	-0.92518	-0.26826
	18.5625	-0.1883	-0.92526	-0.26857
	18.575	-0.18842	-0.9255	-0.26898
	18.5875	-0.18861	-0.92559	-0.26916
	18.6	-0.18896	-0.92602	-0.26956
	18.6125	-0.18937	-0.9264	-0.26994
	18.625	-0.18955	-0.92644	-0.27024
	18.6375	-0.18984	-0.92698	-0.27042
	18.65	-0.19009	-0.92735	-0.27088
	18.6625	-0.19033	-0.9275	-0.27136
	18.675	-0.19062	-0.92767	-0.27156
	18.6875	-0.19072	-0.92804	-0.27159
	18.7	-0.1909	-0.92838	-0.27179
	18.7125	-0.19089	-0.92813	-0.27189
	18.725	-0.19088	-0.92817	-0.27207
	18.7375	-0.19067	-0.9282	-0.2719
	18.75	-0.19077	-0.9286	-0.2723
	18.7625	-0.19074	-0.92881	-0.27257
	18.775	-0.19112	-0.92918	-0.27278
	18.7875	-0.19136	-0.92913	-0.27279
	18.8	-0.19125	-0.92892	-0.27292
	18.8125	-0.19137	-0.92895	-0.27315
	18.825	-0.19133	-0.92893	-0.27336
	18.8375	-0.19171	-0.92935	-0.27385
	18.85	-0.1921	-0.9295	-0.27405
	18.8625	-0.1924	-0.92946	-0.27443
	18.875	-0.19272	-0.92942	-0.27463
	18.8875	-0.19305	-0.92951	-0.27497
	18.9	-0.19334	-0.92932	-0.27522
	18.9125	-0.19379	-0.9294	-0.27556
	18.925	-0.19402	-0.92944	-0.27591
	18.9375	-0.19418	-0.92922	-0.27619
	18.95	-0.19444	-0.92933	-0.27632
	18.9625	-0.19466	-0.92936	-0.27621
	18.975	-0.19518	-0.92976	-0.27665
	18.9875	-0.19528	-0.92988	-0.27691
	19	-0.19546	-0.92986	-0.27722
	19.0125	-0.19573	-0.93001	-0.27731
	19.025	-0.19595	-0.93032	-0.27777
	19.0375	-0.19612	-0.93046	-0.27777
	19.05	-0.1963	-0.93074	-0.27798
	19.0625	-0.19655	-0.93072	-0.27812
	19.075	-0.19682	-0.9308	-0.27842
	19.0875	-0.19723	-0.93107	-0.27897
	19.1	-0.19739	-0.93161	-0.27927
	19.1125	-0.19771	-0.93217	-0.27967
	19.125	-0.19819	-0.93268	-0.2803
	19.1375	-0.19838	-0.93295	-0.28033
	19.15	-0.19878	-0.93331	-0.28066
	19.1625	-0.19894	-0.93356	-0.2806
	19.175	-0.19909	-0.93386	-0.28111
	19.1875	-0.1995	-0.93443	-0.28166
	19.2	-0.19964	-0.93476	-0.2821
	19.2125	-0.20022	-0.93501	-0.28254
	19.225	-0.20054	-0.93514	-0.28293
	19.2375	-0.20071	-0.93502	-0.28322
	19.25	-0.20116	-0.93534	-0.28366
	19.2625	-0.20152	-0.93548	-0.28409
	19.275	-0.20173	-0.9354	-0.28453
	19.2875	-0.20186	-0.93579	-0.28492
	19.3	-0.20207	-0.93606	-0.28537
	19.3125	-0.20208	-0.93607	-0.28546
	19.325	-0.20234	-0.93608	-0.28569
	19.3375	-0.20269	-0.93627	-0.28596
	19.35	-0.20293	-0.93645	-0.28637
	19.3625	-0.203	-0.93648	-0.28643
	19.375	-0.20326	-0.93639	-0.28684
	19.3875	-0.20336	-0.93656	-0.28678
	19.4	-0.20362	-0.93689	-0.28723
	19.4125	-0.20388	-0.93697	-0.28739
	19.425	-0.20413	-0.9369	-0.28792
	19.4375	-0.20451	-0.93713	-0.2882
	19.45	-0.20492	-0.93774	-0.28844
	19.4625	-0.20543	-0.93829	-0.28887
	19.475	-0.20565	-0.93872	-0.28903
	19.4875	-0.20606	-0.93898	-0.28934
	19.5	-0.20622	-0.9388	-0.28924
	19.5125	-0.20626	-0.93894	-0.28921
	19.525	-0.20642	-0.93913	-0.28946
	19.5375	-0.20667	-0.93949	-0.28953
	19.55	-0.20709	-0.93978	-0.29006
	19.5625	-0.20749	-0.94001	-0.29032
	19.575	-0.20764	-0.93993	-0.2904
	19.5875	-0.20792	-0.94015	-0.29071
	19.6	-0.20826	-0.94019	-0.29098
	19.6125	-0.20869	-0.94048	-0.29124
	19.625	-0.20908	-0.94088	-0.29164
	19.6375	-0.20928	-0.94112	-0.29192
	19.65	-0.20954	-0.94148	-0.29232
	19.6625	-0.2098	-0.94185	-0.29253
	19.675	-0.21016	-0.94201	-0.29282
	19.6875	-0.21038	-0.94198	-0.29319
	19.7	-0.21083	-0.94195	-0.29365
	19.7125	-0.21118	-0.94217	-0.29407
	19.725	-0.21118	-0.94206	-0.29442
	19.7375	-0.21139	-0.94203	-0.29467
	19.75	-0.2115	-0.94217	-0.29531
	19.7625	-0.21173	-0.94234	-0.29542
	19.775	-0.21193	-0.94243	-0.29588
	19.7875	-0.21188	-0.94226	-0.29596
	19.8	-0.21182	-0.94228	-0.29595
	19.8125	-0.21189	-0.94259	-0.29602
	19.825	-0.2121	-0.94265	-0.29619
	19.8375	-0.21231	-0.9427	-0.29635
	19.85	-0.21254	-0.94273	-0.2965
	19.8625	-0.21277	-0.94274	-0.29664
	19.875	-0.21301	-0.94275	-0.29676
	19.8875	-0.21326	-0.94273	-0.29687
	19.9	-0.21352	-0.94271	-0.29698
	19.9125	-0.21379	-0.94267	-0.29707
	19.925	-0.21406	-0.94262	-0.29714
	19.9375	-0.21434	-0.94255	-0.29721
	19.95	-0.21464	-0.94247	-0.29726
	19.9625	-0.21494	-0.94237	-0.2973
	19.975	-0.21524	-0.94227	-0.29734
	19.9875	-0.21556	-0.94214	-0.29735
	20	-0.21589	-0.94201	-0.29736

## Sheet: Figure 2d
Figure 2d
	x data	y data
	number of bending	R (Ω)
		M1	M2	M3
	1	0.39036	4.88923	0.78774
	2	0.39022	4.88946	0.78995
	3	0.39031	4.88877	0.79118
	4	0.39006	4.88603	0.79123
	5	0.39006	4.88967	0.79194
	6	0.38977	4.89789	0.79196
	7	0.39009	4.88556	0.79164
	8	0.39009	4.88624	0.79178
	9	0.38956	4.88763	0.79166
	10	0.38951	4.89493	0.79175
	11	0.38983	4.91957	0.79148
	12	0.38951	4.93122	0.79219
	13	0.38986	4.95655	0.79146
	14	0.3891	4.90747	0.79137
	15	0.3894	4.9399	0.79102
	16	0.38926	4.91912	0.79082
	17	0.38993	4.90199	0.79075
	18	0.3894	4.90154	0.79059
	19	0.38901	4.90565	0.79038
	20	0.38956	4.8844	0.79052
	21	0.38931	4.88738	0.79013
	22	0.38933	4.89697	0.79025
	23	0.38938	4.89149	0.79018
	24	0.3892	4.89353	0.79004
	25	0.38917	4.89102	0.78972
	26	0.38947	4.88897	0.78949
	27	0.38924	4.88851	0.78967
	28	0.38908	4.89193	0.79
	29	0.38917	4.88852	0.78933
	30	0.3894	4.89034	0.78947
	31	0.38922	4.88828	0.78936
	32	0.38922	4.88874	0.78922
	33	0.38887	4.8837	0.78965
	34	0.38926	4.89147	0.78949
	35	0.38883	4.90586	0.78933
	36	0.38887	4.88896	0.78912
	37	0.38926	4.88782	0.78915
	38	0.38885	4.89171	0.78895
	39	0.38874	4.91955	0.78892
	40	0.38871	4.89285	0.78869
	41	0.38908	4.88827	0.78851
	42	0.38892	4.8917	0.78858
	43	0.38885	4.89466	0.78858
	44	0.38853	4.8901	0.78846
	45	0.38897	4.88964	0.78867
	46	0.38842	4.88805	0.78842
	47	0.3889	4.89261	0.78835
	48	0.38867	4.88644	0.78831
	49	0.3883	4.88576	0.78831
	50	0.38844	4.88941	0.78792
	51	0.38853	4.88621	0.78826
	52	0.38833	4.88918	0.78808
	53	0.38865	4.88643	0.78776
	54	0.38844	4.88506	0.78794
	55	0.38844	4.88666	0.78776
	56	0.38826	4.88208	0.78771
	57	0.38776	4.88369	0.78785
	58	0.38798	4.8878	0.78755
	59	0.38794	4.88164	0.78783
	60	0.38787	4.88551	0.78785
	61	0.38819	4.88506	0.78789
	62	0.38785	4.88574	0.78778
	63	0.38801	4.88734	0.7879
	64	0.38801	4.88162	0.78771
	65	0.38808	4.88369	0.78758
	66	0.3878	4.87592	0.78766
	67	0.38808	4.87867	0.78776
	68	0.38794	4.88027	0.78778
	69	0.38773	4.88049	0.78753
	70	0.38734	4.88118	0.78753
	71	0.38755	4.8821	0.78751
	72	0.38737	4.87823	0.78757
	73	0.38755	4.88505	0.78753
	74	0.38753	4.88004	0.78771
	75	0.38755	4.87912	0.78728
	76	0.38757	4.8814	0.78746
	77	0.38732	4.87433	0.78723
	78	0.38748	4.87478	0.78783
	79	0.38735	4.87957	0.78755
	80	0.38693	4.87843	0.78719
	81	0.38712	4.8766	0.78769
	82	0.38673	4.875	0.78755
	83	0.38702	4.87661	0.78712
	84	0.38693	4.87979	0.78746
	85	0.3865	4.88187	0.78744
	86	0.38675	4.87888	0.78746
	87	0.38652	4.87774	0.78732
	88	0.38671	4.88094	0.78732
	89	0.38652	4.87843	0.78712
	90	0.3865	4.87614	0.78741
	91	0.3865	4.8791	0.78735
	92	0.38625	4.875	0.7871
	93	0.38659	4.87317	0.78719
	94	0.38611	4.88299	0.78691
	95	0.38609	4.87842	0.78723
	96	0.38627	4.87979	0.78682
	97	0.3862	4.87682	0.78721
	98	0.3862	4.87818	0.78664
	99	0.38609	4.87887	0.78652
	100	0.38595	4.87271	0.78661
	101	0.38588	4.8775	0.78687
	102	0.38607	4.87294	0.78643
	103	0.38629	4.87865	0.7864
	104	0.38623	4.87864	0.78627
	105	0.38593	4.87636	0.7868
	106	0.38591	4.87864	0.78646
	107	0.38597	4.87498	0.78629
	108	0.38611	4.87795	0.78632
	109	20	4.88023	0.78634
	110	--	4.87476	0.78639
	111	--	4.87293	0.78618
	112	--	4.87315	0.7865
	113	--	4.87497	0.78648
	114	--	4.87476	0.78648
	115	--	4.87818	0.78625
	116	--	4.87156	0.78632
	117	--	4.87246	0.78636
	118	--	4.87384	0.78659
	119	--	4.86859	0.78584
	120	--	4.87475	0.78634
	121	--	4.87475	0.7863
	122	--	4.8752	0.78627
	123	--	4.87932	0.78643
	124	--	4.87636	0.78618
	125	--	4.87475	0.78641
	126	--	4.87315	0.78627
	127	--	4.8727	0.78634
	128	--	4.872	0.78627
	129		4.87657	0.78568
	130		4.8752	0.78614
	131		4.8736	0.78575
	132		4.87222	0.78591
	133		4.87521	0.78591
	134		4.87406	0.78586
	135		4.87223	0.78589
	136		4.88023	0.786
	137		4.87291	0.78554
	138		4.86835	0.78559
	139		4.87154	0.7854
	140		4.87154	0.78549
	141		4.87383	0.78577
	142		4.87383	0.78588
	143		4.87519	0.78531
	144		4.87588	0.78598
	145		4.87338	0.78531
	146		4.8752	0.78543
	147		4.8752	0.78554
	148		4.87748	0.78536
	149		4.87222	0.78577
	150		4.86858	0.78602
	151		4.87314	0.7855
	152		4.87243	0.7855
	153		4.87244	0.78538
	154		4.87314	0.78579
	155		4.87496	0.78542
	156		4.87383	0.78518
	157		4.8761	0.78504
	158		4.87383	0.7855
	159		4.87359	0.78533
	160		4.87519	0.7855
	161		4.87861	0.78563
	162		4.86879	0.78543
	163		4.87313	0.78534
	164		4.87267	0.78531
	165		4.86971	0.78566
	166		4.87564	0.78541
	167		4.87015	0.78533
	168		4.87291	0.78522
	169		4.8745	0.78511
	170		4.87313	0.78563
	171		4.87541	0.78529
	172		4.87358	0.78559
	173		4.86583	0.78541
	174		4.87312	0.78545
	175		4.87382	0.78524
	176		4.87015	0.78499
	177		4.87084	0.78504
	178		4.87541	0.78486
	179		4.87084	0.78504
	180		4.86719	0.78513
	181		4.87518	0.78479
	182		4.87518	0.78536
	183		4.87221	0.78502
	184		4.8681	0.78509
	185		4.86811	0.78504
	186		4.87041	0.78515
	187		4.87381	0.78483
	188		4.87243	0.78518
	189		4.87016	0.78497
	190		4.87381	0.78513
	191		4.87038	0.78515
	192		4.87517	0.78474
	193		4.87334	0.78495
	194		4.87197	0.78504
	195		4.87335	0.78479
	196		4.86809	0.7852
	197		4.8706	0.78477
	198		4.86559	0.78495
	199		4.87129	0.78492
	200		4.86947	0.78495
	201		4.87198	0.78511
	202		4.8738	0.78508
	203		4.86922	0.78463
	204		4.86832	0.7847
	205		4.8722	0.78509
	206		4.8706	0.78474
	207		4.87083	0.78508
	208		4.87106	0.78504
	209		4.86695	0.78497
	210		4.87494	0.78524
	211		4.86993	0.78502
	212		4.87402	0.78517
	213		4.87334	0.7847
	214		4.86764	0.78474
	215		4.8706	0.78477
	216		4.86967	0.78506
	217		4.87563	0.78497
	218		4.87174	0.78454
	219		4.86832	0.7849
	220		4.87585	0.78458
	221		4.87402	0.78486
	222		4.87105	0.78451
	223		4.8722	0.78456
	224		4.87265	0.78497
	225		4.87173	0.78472
	226		4.8722	0.78495
	227		4.87196	0.78474
	228		4.87128	0.78495
	229		4.86991	0.78506
	230		4.87265	0.78472
	231		4.86944	0.78493
	232		4.87264	0.78451
	233		4.87012	0.78447
	234		4.87265	0.78483
	235		4.86854	0.78502
	236		4.86763	0.78467
	237		4.86946	0.78479
	238		4.87082	0.78465
	239		4.86876	0.7844
	240		4.8674	0.78465
	241		4.87059	0.78479
	242		4.87036	0.7849
	243		4.87127	0.78474
	244		4.86465	0.78463
	245		4.86967	0.78492
	246		4.86967	0.78469
	247		4.8683	0.78472
	248		4.87219	0.78486
	249		4.87263	0.78463
	250		4.87035	0.78467
	251		4.86967	0.78488
	252		4.87035	0.78445
	253		4.8699	0.78463
	254		4.87105	0.78465
	255		4.87218	0.78461
	256		4.87286	0.78486
	257		4.86762	0.78483
	258		4.87241	0.78449
	259		4.87372	0.78476
	260		4.87104	0.78456
	261		4.87652	0.78465
	262		4.87218	0.7847
	263		4.86784	0.78483
	264		4.86671	0.78483
	265		4.86944	0.78495
	266		4.87012	0.7844
	267		4.87331	0.78449
	268		4.86852	0.78442
	269		4.87012	0.78474
	270		4.87356	0.78492
	271		4.87401	0.78465
	272		4.87035	0.78454
	273		4.86921	0.78465
	274		4.87035	0.78481
	275		4.8708	0.78474
	276		4.87103	0.78472
	277		4.87287	0.78445
	278		4.8756	0.78474
	279		4.8708	0.7847
	280		4.874	0.78458
	281		4.87035	0.78427
	282		4.86829	0.78442
	283		4.86806	0.78497
	284		4.87217	0.78481
	285		4.86921	0.78465
	286		4.86805	0.78454
	287		4.8708	0.78451
	288		4.86737	0.78438
	289		4.87286	0.78488
	290		4.87309	0.78406
	291		4.87446	0.78438
	292		4.86873	0.78449
	293		4.87605	0.78477
	294		4.87378	0.78456
	295		4.87309	0.78456
	296		4.87035	0.78495
	297		4.87171	0.78444
	298		4.86898	0.7846
	299		4.86897	0.78501
	300		4.86623	0.78476
	301		4.87376	0.78481
	302		4.86624	0.78472
	303		4.8708	0.78508
	304		4.87011	0.7849
	305		4.8685	0.78454
	306		4.87308	0.78504
	307		4.86965	0.78472
	308		4.87079	0.78474
	309		4.87034	0.78513
	310		4.86737	0.7849
	311		4.87376	0.78435
	312		4.86918	0.78456
	313		4.87218	0.7844
	314		4.86576	0.78442
	315		4.86692	0.78444
	316		4.86965	0.7847
	317		4.86805	0.78481
	318		4.86943	0.78483
	319		4.87513	0.78476
	320		4.87124	0.78504
	321		4.87125	0.78444
	322		4.86989	0.78474
	323		4.86646	0.78497
	324		4.87034	0.78419
	325		4.87034	0.78465
	326		4.86852	0.78483
	327		4.87011	0.78422
	328		4.86759	0.78486
	329		4.86829	0.78444
	330		4.86713	0.78486
	331		4.87446	0.78495
	332		4.8724	0.78444
	333		4.86851	0.78465
	334		4.87147	0.7846
	335		4.87261	0.78467
	336		4.87124	0.78506
	337		4.86782	0.78486
	338		4.86987	0.78428
	339		4.87056	0.78465
	340		4.87422	0.78469
	341		4.86713	0.78469
	342		4.8701	0.78508
	343		4.86782	0.78449
	344		4.87398	0.78485
	345		4.87056	0.78447
	346		4.86737	0.78437
	347		4.86804	0.78479
	348		4.86737	0.78485
	349		4.86759	0.78438
	350		4.87329	0.78444
	351		4.8692	0.78461
	352		4.87261	0.78444
	353		4.87284	0.78417
	354		4.86918	0.78451
	355		4.86964	0.78453
	356		4.87078	0.78467
	357		4.87079	0.78467
	358		4.87375	0.78435
	359		4.86987	0.78476
	360		4.86895	0.78426
	361		4.8733	0.78444
	362		4.87581	0.7846
	363		4.87056	0.78421
	364		4.87056	0.78451
	365		4.8726	0.78445
	366		4.87009	0.78433
	367		4.87192	0.78415
	368		4.87285	0.78458
	369		4.86895	0.78428
	370		4.8717	0.78438
	371		4.87033	0.7846
	372		4.87353	0.78449
	373		4.86894	0.78449
	374		4.86987	0.78476
	375		4.87397	0.7846
	376		4.87146	0.78465
	377		4.87604	0.78465
	378		4.8724	0.78428
	379		4.87559	0.78451
	380		4.8742	0.78435
	381		4.86735	0.78451
	382		4.87397	0.78426
	383		4.87648	0.78417
	384		4.87329	0.78456
	385		4.87192	0.78433
	386		4.87398	0.78442
	387		4.87695	0.7841
	388		4.87466	0.78401
	389		4.87213	0.78435
	390		4.86963	0.78456
	391		4.8719	0.78463
	392		4.87237	0.78417
	393		4.87416	0.78428
	394		4.87283	0.78435
	395		4.87259	0.78415
	396		4.87192	0.78408
	397		4.87214	0.78451
	398		4.87237	0.78444
	399		4.87328	0.78408
	400		4.87557	0.78438
	401		4.87054	0.78426
	402		4.87123	0.78442
	403		4.87352	0.78422
	404		4.87442	0.78456
	405		4.86938	0.78419
	406		4.87169	0.7844
	407		4.86802	0.78428
	408		4.87031	0.78408
	409		4.8719	0.78442
	410		4.87349	0.78419
	411		4.87329	0.78403
	412		4.87099	0.78438
	413		4.87419	0.78419
	414		4.87282	0.78449
	415		4.87533	0.78451
	416		4.87625	0.78422
	417		4.87189	0.78412
	418		4.87579	0.78433
	419		4.87305	0.78422
	420		4.87192	0.78428
	421		4.87167	0.78412
	422		4.86917	0.78412
	423		4.86962	0.78438
	424		4.87191	0.78458
	425		4.86917	0.7844
	426		4.87327	0.78426
	427		4.8735	0.78447
	428		4.87144	0.78433
	429		4.86984	0.78419
	430		4.87031	0.78414
	431		4.87282	0.78406
	432		4.87373	0.78438
	433		4.87373	0.78412
	434		4.87214	0.78417
	435		4.87304	0.78387
	436		4.87191	0.78419
	437		4.86962	0.78417
	438		4.87168	0.78422
	439		4.87464	0.78438
	440		4.87281	0.78392
	441		4.87237	0.78415
	442		4.87853	0.78387
	443		4.86871	0.78403
	444		4.8719	0.78419
	445		4.8751	0.78412
	446		4.87373	0.78383
	447		4.87236	0.7839
	448		4.87465	0.78415
	449		4.87281	0.78424
	450		4.8735	0.78422
	451		4.87465	0.78426
	452		4.8776	0.78415
	453		4.87441	0.78415
	454		4.87487	0.78401
	455		4.87464	0.78385
	456		4.86984	0.78434
	457		4.87097	0.78405
	458		4.87693	0.78383
	459		4.87487	0.78451
	460		4.87191	0.78412
	461		4.87624	0.78412
	462		4.87235	0.78415
	463		4.87258	0.78444
	464		4.87717	0.78396
	465		4.87531	0.78396
	466		4.87304	0.78403
	467		4.8719	0.78413
	468		4.87395	0.78397
	469		4.87601	0.78401
	470		4.87487	0.7841
	471		4.876	0.78396
	472		4.87281	0.78419
	473		4.87303	0.78417
	474		4.87965	0.78362
	475		4.87304	0.78424
	476		4.87555	0.78394
	477		4.87442	0.78383
	478		4.87578	0.7838
	479		4.87007	0.78362
	480		4.87212	0.78396
	481		4.87898	0.78387
	482		4.87189	0.78433
	483		4.87441	0.78399
	484		4.87461	0.78378
	485		4.87486	0.78392
	486		4.87121	0.78421
	487		4.86893	0.78408
	488		4.87257	0.78383
	489		4.87532	0.78401
	490		4.86961	0.78378
	491		4.87486	0.78415
	492		4.87212	0.7841
	493		4.87418	0.78415
	494		4.87601	0.7839
	495		4.87897	0.78408
	496		4.87463	0.78394
	497		4.87692	0.7841
	498		4.87647	0.78394
	499		4.87624	0.78378
	500		4.87737	0.78408
	501		4.87874	0.78387
	502		4.87577	0.78397
	503		4.87326	0.78385
	504		4.87417	0.78362
	505		4.87189	0.7839
	506		4.86846	0.78408
	507		4.87691	0.78394
	508		4.8744	0.78392
	509		4.87531	0.78417
	510		4.86938	0.78413
	511		4.87509	0.78417
	512		4.87874	0.7838
	513		4.87349	0.78358
	514		4.87554	0.78408
	515		4.8744	0.78397
	516		4.87395	0.78392
	517		4.87988	0.7839
	518		4.87486	0.78403
	519		4.87919	0.78415
	520		4.87325	0.78367
	521		4.87371	0.78408
	522		4.87761	0.78399
	523		4.87576	0.78421
	524		4.87645	0.78387
	525		4.8785	0.78408
	526		4.87462	0.7838
	527		4.87075	0.78401
	528		4.87325	0.78428
	529		4.87508	0.78396
	530		4.87143	0.78415
	531		4.87485	0.7838
	532		4.87417	0.78403
	533		4.87484	0.78378
	534		4.87691	0.78394
	535		4.87941	0.78394
	536		4.87737	0.78419
	537		4.87394	0.78428
	538		4.8744	0.78408
	539		4.88102	0.78415
	540		4.8785	0.78392
	541		4.87782	0.78422
	542		4.87828	0.78399
	543		4.88193	0.78406
	544		4.87783	0.78431
	545		4.87668	0.78417
	546		4.87325	0.78428
	547		4.87348	0.78392
	548		4.87462	0.78419
	549		4.87462	0.78419
	550		4.87324	0.78419
	551		4.86777	0.78437
	552		4.87302	0.78424
	553		4.87348	0.78403
	554		4.8728	0.78438
	555		4.87165	0.78421
	556		4.87165	0.78401
	557		4.87439	0.78421
	558		4.87508	0.78401
	559		4.87942	0.78417
	560		4.87668	0.7844
	561		4.87804	0.78412
	562		4.87348	0.78407
	563		4.87644	0.7846
	564		4.87554	0.78396
	565		4.86914	0.78417
	566		4.87096	0.78419
	567		4.8769	0.78424
	568		4.8753	0.7841
	569		4.8728	0.78392
	570		4.87302	0.78376
	571		4.87483	0.78453
	572		4.87255	0.78417
	573		4.87575	0.78433
	574		4.87303	0.78406
	575		4.87348	0.78417
	576		4.87667	0.78403
	577		4.8753	0.78401
	578		4.87622	0.78433
	579		4.87484	0.78401
	580		4.87552	0.78412
	581		4.8769	0.78421
	582		4.87438	0.78405
	583		4.87599	0.78383
	584		4.87393	0.78405
	585		4.87506	0.78421
	586		4.87735	0.78405
	587		4.87325	0.78451
	588		4.87256	0.78415
	589		4.87165	0.7841
	590		4.87667	0.7841
	591		4.86959	0.78415
	592		4.87552	0.7841
	593		4.87187	0.78417
	594		4.87233	0.78399
	595		4.87667	0.78408
	596		4.86913	0.78403
	597		4.87554	0.78415
	598		4.87417	0.7841
	599		4.8762	0.78426
	600		4.87302	0.7844
	601		4.87348	0.78405
	602		4.87872	0.78396
	603		4.87256	0.78421
	604		4.87324	0.78424
	605		4.87394	0.78435
	606		4.87483	0.78435
	607		4.86822	0.78417
	608		4.87392	0.78444
	609		4.87209	0.78437
	610		4.87461	0.78414
	611		4.87142	0.78433
	612		4.87324	0.78415
	613		4.87164	0.78412
	614		4.87166	0.78431
	615		4.87439	0.78456
	616		4.87073	0.78412
	617		4.87346	0.78446
	618		4.87073	0.78415
	619		4.87095	0.78451
	620		4.87689	0.78387
	621		4.87506	0.78413
	622		4.87278	0.78431
	623		4.87186	0.78444
	624		4.87233	0.78437
	625		4.87369	0.7844
	626		4.87506	0.7841
	627		4.8698	0.78407
	628		4.87392	0.78405
	629		4.87073	0.78417
	630		4.87096	0.78449
	631		4.87279	0.7844
	632		4.87346	0.78437
	633		4.8737	0.78437
	634		4.87392	0.78467
	635		4.87414	0.7844
	636		4.87414	0.78419
	637		4.87119	0.78412
	638		4.87666	0.78398
	639		4.87255	0.78412
	640		4.87164	0.78444
	641		4.87071	0.78412
	642		4.87324	0.78462
	643		4.87506	0.78442
	644		4.8746	0.78446
	645		4.87552	0.78428
	646		4.87301	0.78412
	647		4.87301	0.78435
	648		4.87324	0.78417
	649		4.87689	0.78435
	650		4.87368	0.784
	651		4.87437	0.78412
	652		4.86935	0.78449
	653		4.87438	0.78394
	654		4.8746	0.78424
	655		4.87506	0.78396
	656		4.87643	0.78398
	657		4.87643	0.78446
	658		4.87346	0.78398
	659		4.87551	0.78414
	660		4.88008	0.78412
	661		4.873	0.78414
	662		4.87209	0.78403
	663		4.87712	0.78382
	664		4.87461	0.78401
	665		4.8705	0.78401
	666		4.86958	0.78405
	667		4.87414	0.78417
	668		4.87163	0.78394
	669		4.87004	0.78421
	670		4.87414	0.78389
	671		4.87347	0.78437
	672		4.87553	0.78455
	673		4.87432	0.7844
	674		4.87663	0.78403
	675		4.86821	0.78392
	676		4.87369	0.78421
	677		4.87368	0.78414
	678		4.87346	0.78414
	679		4.87689	0.78417
	680		4.87118	0.7838
	681		4.87232	0.78376
	682		4.87208	0.7843
	683		4.87232	0.78378
	684		4.87393	0.78423
	685		4.87278	0.78371
	686		4.87894	0.78431
	687		4.87552	0.78398
	688		4.87802	0.78378
	689		4.87712	0.78437
	690		4.87459	0.78426
	691		4.87392	0.78388
	692		4.8714	0.78407
	693		4.87506	0.78373
	694		4.87186	0.78405
	695		4.87506	0.78371
	696		4.87483	0.78389
	697		4.88031	0.78373
	698		4.87323	0.78394
	699		4.87369	0.78392
	700		4.87301	0.78401
	701		4.87483	0.78373
	702		4.87734	0.7838
	703		4.87323	0.78403
	704		4.87094	0.78412
	705		4.87437	0.78403
	706		4.87848	0.78417
	707		4.87368	0.78399
	708		4.87048	0.7838
	709		4.87528	0.7841
	710		4.87049	0.78408
	711		4.87255	0.78378
	712		4.88053	0.78401
	713		4.87414	0.78419
	714		4.87619	0.78374
	715		4.87346	0.78392
	716		4.87894	0.78405
	717		4.87368	0.78369
	718		4.87232	0.78373
	719		4.87483	0.78382
	720		4.87506	0.78373
	721		4.86911	0.78366
	722		4.8755	0.78401
	723		4.8794	0.78412
	724		4.87848	0.78376
	725		4.87665	0.78367
	726		4.87141	0.78373
	727		4.87095	0.78387
	728		4.87322	0.78403
	729		4.87506	0.78417
	730		4.87506	0.78389
	731		4.87757	0.78383
	732		4.87118	0.78403
	733		4.87369	0.78405
	734		4.87871	0.78376
	735		4.86797	0.78394
	736		4.8723	0.78389
	737		4.87002	0.7841
	738		4.87345	0.78366
	739		4.87756	0.78408
	740		4.87322	0.78392
	741		4.87687	0.78387
	742		4.87322	0.78385
	743		4.87459	0.7841
	744		4.87346	0.78426
	745		4.8746	0.78419
	746		4.86979	0.78396
	747		4.87711	0.78405
	748		4.87437	0.78355
	749		4.87369	0.78376
	750		4.87254	0.78353
	751		4.87253	0.78403
	752		4.87208	0.78371
	753		4.87071	0.78396
	754		4.87299	0.78398
	755		4.87847	0.78403
	756		4.87527	0.78341
	757		4.87527	0.78396
	758		4.87186	0.78353
	759		4.87162	0.78373
	760		4.88007	0.7841
	761		4.87597	0.78376
	762		4.87254	0.78396
	763		4.87505	0.78394
	764		4.87322	0.78385
	765		4.87391	0.78369
	766		4.87322	0.78364
	767		4.87208	0.7836
	768		4.87276	0.78362
	769		4.8746	0.78385
	770		4.87368	0.78394
	771		4.87344	0.78407
	772		4.87482	0.78392
	773		4.87915	0.78373
	774		4.87345	0.78364
	775		4.87505	0.78366
	776		4.87643	0.78344
	777		4.8714	0.78357
	778		4.87482	0.78371
	779		4.8803	0.78387
	780		4.87709	0.7836
	781		4.873	0.78355
	782		4.87413	0.78401
	783		4.87756	0.78364
	784		4.87413	0.78389
	785		4.88097	0.78371
	786		4.87482	0.78348
	787		4.87664	0.78355
	788		4.87756	0.78364
	789		4.87253	0.78357
	790		4.8739	0.78364
	791		4.87551	0.78353
	792		4.87506	0.78376
	793		4.87322	0.78369
	794		4.87733	0.7838
	795		4.87322	0.78371
	796		4.87825	0.78373
	797		4.87573	0.7835
	798		4.87414	0.78378
	799		4.87139	0.78383
	800		4.87459	0.78387
	801		4.87641	0.78369
	802		4.87594	0.78355
	803		4.87413	0.78366
	804		4.87938	0.78364
	805		4.87756	0.78389
	806		4.88144	0.78351
	807		4.8739	0.78353
	808		4.87664	0.78362
	809		4.87345	0.78351
	810		4.87528	0.78366
	811		4.87071	0.78364
	812		4.87505	0.7838
	813		4.87436	0.78371
	814		4.87459	0.78334
	815		4.87252	0.78364
	816		4.87366	0.78378
	817		4.87711	0.78362
	818		4.87437	0.78355
	819		4.87824	0.7839
	820		4.8787	0.78369
	821		4.87687	0.7838
	822		4.87801	0.78348
	823		4.87846	0.78403
	824		4.87184	0.78348
	825		4.87915	0.78364
	826		4.88007	0.78346
	827		4.87366	0.7833
	828		4.87686	0.7838
	829		4.8803	0.78371
	830		4.87207	0.78371
	831		4.87184	0.78383
	832		4.87162	0.78348
	833		4.87276	0.78323
	834		4.87937	0.78367
	835		4.87413	0.7836
	836		4.87686	0.78364
	837		4.87207	0.78344
	838		4.87824	0.78369
	839		4.87413	0.78346
	840		4.87847	0.78334
	841		4.8739	0.78351
	842		4.8787	0.78339
	843		4.87618	0.78371
	844		4.87619	0.78316
	845		4.87754	0.78337
	846		4.87619	0.78341
	847		4.87688	0.78314
	848		4.87663	0.7836
	849		4.87321	0.78353
	850		4.87322	0.7836
	851		4.87458	0.78364
	852		4.87732	0.7838
	853		4.87527	0.78337
	854		4.8796	0.78355
	855		4.87686	0.78351
	856		4.8739	0.7838
	857		4.88188	0.78353
	858		4.88006	0.78346
	859		4.87595	0.78355
	860		4.87687	0.78325
	861		4.87686	0.78369
	862		4.87755	0.78355
	863		4.87504	0.78335
	864		4.87229	0.78366
	865		4.87276	0.78382
	866		4.87572	0.78332
	867		4.87527	0.78357
	868		4.87527	0.78321
	869		4.87709	0.7835
	870		4.87686	0.78346
	871		4.88075	0.78369
	872		4.87366	0.78344
	873		4.88257	0.78367
	874		4.87481	0.78307
	875		4.87253	0.78351
	876		4.8796	0.78383
	877		4.87961	0.783
	878		4.87481	0.78344
	879		4.87641	0.78355
	880		4.87709	0.78355
	881		4.87641	0.78339
	882		4.87846	0.78348
	883		4.87413	0.78353
	884		4.87253	0.78312
	885		4.87505	0.78364
	886		4.87572	0.78339
	887		4.87709	0.7836
	888		4.87731	0.78319
	889		4.87709	0.78339
	890		4.88029	0.78371
	891		4.87891	0.78323
	892		4.87685	0.78341
	893		4.87778	0.78319
	894		4.87436	0.78364
	895		4.87458	0.78332
	896		4.88347	0.78344
	897		4.87618	0.78387
	898		4.87618	0.78355
	899		4.87664	0.78394
	900		4.88005	0.78373
	901		4.87571	0.78426
	902		4.8732	0.78385
	903		4.88028	0.78389
	904		4.87938	0.78433
	905		4.87891	0.78398
	906		4.87618	0.78401
	907		4.88098	0.78419
	908		4.87938	0.78405
	909		4.87412	0.78376
	910		4.87778	0.7836
	911		4.87778	0.78399
	912		4.88028	0.78385
	913		4.87572	0.78403
	914		4.88121	0.78366
	915		4.87914	0.78424
	916		4.87322	0.7838
	917		4.87938	0.78387
	918		4.87617	0.78399
	919		4.88347	0.78364
	920		4.87869	0.78385
	921		4.87846	0.78378
	922		4.87891	0.78396
	923		4.87321	0.78378
	924		4.87617	0.78376
	925		4.87754	0.78389
	926		4.87482	0.78398
	927		4.88256	0.78369
	928		4.87733	0.78394
	929		4.88256	0.78394
	930		4.87709	0.78376
	931		4.8764	0.78396
	932		4.87822	0.78394
	933		4.87869	0.78355
	934		4.88279	0.78387
	935		4.87892	0.7838
	936		4.87502	0.78369
	937		4.87596	0.78394
	938		4.87343	0.78385
	939		4.87366	0.78371
	940		4.87755	0.78378
	941		4.87595	0.78362
	942		4.87456	0.78378
	943		4.878	0.78389
	944		4.87571	0.78376
	945		4.87732	0.78408
	946		4.87937	0.78376
	947		4.87594	0.78417
	948		4.878	0.78394
	949		4.87961	0.78339
	950		4.87959	0.7838
	951		4.87275	0.78403
	952		4.87731	0.78382
	953		4.87503	0.78382
	954		4.87869	0.78364
	955		4.87457	0.78362
	956		4.8812	0.78366
	957		4.87983	0.78355
	958		4.88119	0.78389
	959		4.87754	0.78387
	960		4.8748	0.78378
	961		4.8764	0.78401
	962		4.87732	0.78369
	963		4.87228	0.78373
	964		4.8764	0.7841
	965		4.87548	0.78362
	966		4.87456	0.78387
	967		4.87777	0.78367
	968		4.87572	0.78408
	969		4.87777	0.78332
	970		4.87777	0.78417
	971		4.87344	0.78376
	972		4.88006	0.78371
	973		4.87709	0.78387
	974		4.87663	0.78378
	975		4.87868	0.78394
	976		4.87617	0.78387
	977		4.87069	0.78369
	978		4.87252	0.78355
	979		4.87663	0.78382
	980		4.88301	0.78389
	981		4.87321	0.78367
	982		4.87731	0.78412
	983		4.88051	0.78396
	984		4.87549	0.78359
	985		4.87982	0.78362
	986		4.87296	0.78373
	987		4.87909	0.78344
	988		4.878	0.7838
	989		4.87709	0.78364
	990		4.87389	0.78417
	991		4.87297	0.78378
	992		4.87183	0.78403
	993		4.88051	0.78366
	994		4.88051	0.78387
	995		4.88006	0.78408
	996		4.87342	0.78364
	997		4.87411	0.78385
	998		4.87549	0.78357
	999		4.87412	0.78398
	1000		4.87685	0.78417
	1001		4.87822	0.78398
	1002		4.87571	0.78492
	1003		4.87959	0.78476
	1004		4.87823	0.78433
	1005		4.87388	0.78433
	1006		4.87594	0.78476
	1007		4.87115	0.7843
	1008		4.87686	0.78453
	1009		4.878	0.78453
	1010		4.87526	0.7841
	1011		4.88027	0.78467
	1012		4.87731	0.78453
	1013		4.87937	0.78463
	1014		4.87503	0.7846
	1015		4.87549	0.78476
	1016		4.87663	0.78442
	1017		4.87434	0.78451
	1018		4.87389	0.78469
	1019		4.88212	0.78485
	1020		4.87914	0.78469
	1021		4.87618	0.78455
	1022		4.87914	0.78485
	1023		4.87914	0.78417
	1024		4.87822	0.78433
	1025		4.87366	0.78476
	1026		4.87457	0.78426
	1027		4.87617	0.78449
	1028		4.87663	0.7843
	1029		4.87891	0.78449
	1030		4.87708	0.78458
	1031		4.87505	0.78453
	1032		4.87617	0.78426
	1033		4.87275	0.78398
	1034		4.87662	0.78476
	1035		4.87869	0.78444
	1036		4.87549	0.78465
	1037		4.87184	0.78419
	1038		4.87846	0.78412
	1039		4.87366	0.78472
	1040		4.87526	0.78446
	1041		4.87205	0.7844
	1042		4.87549	0.78451
	1043		4.87617	0.78467
	1044		4.87595	0.7849
	1045		4.88073	0.78449
	1046		4.87503	0.78446
	1047		4.87411	0.78423
	1048		4.87663	0.78444
	1049		4.87777	0.7844
	1050		4.87502	0.78449
	1051		4.87708	0.78458
	1052		4.8755	0.7844
	1053		4.87571	0.78449
	1054		4.87755	0.78453
	1055		4.87524	0.78444
	1056		4.87434	0.78442
	1057		4.87457	0.78426
	1058		4.87389	0.78435
	1059		4.87708	0.78476
	1060		4.87617	0.78465
	1061		4.8748	0.78444
	1062		4.87753	0.78449
	1063		4.87366	0.78401
	1064		4.8748	0.78451
	1065		4.87092	0.78446
	1066		4.87183	0.78453
	1067		4.87684	0.7841
	1068		4.87229	0.7843
	1069		4.87388	0.78428
	1070		4.87686	0.78449
	1071		4.87526	0.78437
	1072		4.87778	0.78419
	1073		4.87481	0.78467
	1074		4.87777	0.78476
	1075		4.87616	0.78428
	1076		4.87662	0.78446
	1077		4.87458	0.7843
	1078		4.88302	0.7843
	1079		4.87503	0.78417
	1080		4.87639	0.78437
	1081		4.87251	0.78394
	1082		4.87891	0.78435
	1083		4.87456	0.78417
	1084		4.87778	0.78437
	1085		4.87457	0.78401
	1086		4.8796	0.78437
	1087		4.87753	0.78465
	1088		4.8789	0.78382
	1089		4.87777	0.78433
	1090		4.87801	0.78435
	1091		4.87344	0.78424
	1092		4.88187	0.7843
	1093		4.87959	0.78419
	1094		4.87662	0.78424
	1095		4.87638	0.7838
	1096		4.878	0.78414
	1097		4.87937	0.78417
	1098		4.87526	0.78458
	1099		4.87663	0.78437
	1100		4.8732	0.78419
	1101		4.87618	0.78405
	1102		4.88005	0.78401
	1103		4.87732	0.78398
	1104		4.88211	0.78426
	1105		4.8796	0.78403
	1106		4.87526	0.78376
	1107		4.87822	0.78403
	1108		4.87799	0.78423
	1109		4.87639	0.78439
	1110		4.87365	0.78435
	1111		4.88051	0.78423
	1112		4.87183	0.78401
	1113		4.87913	0.78433
	1114		4.87663	0.78405
	1115		4.87776	0.78428
	1116		4.87594	0.78437
	1117		4.88256	0.78371
	1118		4.87982	0.78419
	1119		4.87684	0.78385
	1120		4.87686	0.78407
	1121		4.87869	0.78383
	1122		4.87571	0.78444
	1123		4.87548	0.78442
	1124		4.87754	0.78375
	1125		4.87937	0.78407
	1126		4.87388	0.78398
	1127		4.88164	0.78426
	1128		4.87731	0.78419
	1129		4.87616	0.78387
	1130		4.87594	0.78414
	1131		4.87799	0.78389
	1132		4.87822	0.78417
	1133		4.87891	0.78407
	1134		4.87754	0.78417
	1135		4.87844	0.7843
	1136		4.87777	0.78378
	1137		4.87411	0.78391
	1138		4.87387	0.78423
	1139		4.87571	0.78396
	1140		4.87686	0.7844
	1141		4.87479	0.78401
	1142		4.87366	0.78426
	1143		4.87914	0.78384
	1144		4.87798	0.78355
	1145		4.8789	0.78407
	1146		4.88054	0.78366
	1147		4.8764	0.7838
	1148		4.8773	0.78398
	1149		4.87845	0.7836
	1150		4.87595	0.78396
	1151		4.88165	0.78398
	1152		4.87777	0.78378
	1153		4.87848	0.78378
	1154		4.87366	0.78428
	1155		4.87958	0.78378
	1156		4.87688	0.78394
	1157		4.87708	0.78407
	1158		4.87777	0.78398
	1159		4.87959	0.7841
	1160		4.87981	0.78389
	1161		4.88073	0.78421
	1162		4.87457	0.7843
	1163		4.88143	0.78357
	1164		4.88096	0.78398
	1165		4.88301	0.78417
	1166		4.87981	0.78414
	1167		4.87571	0.78371
	1168		4.87822	0.78375
	1169		4.87365	0.78362
	1170		4.88302	0.78437
	1171		4.8764	0.78412
	1172		4.87456	0.78396
	1173		4.88187	0.78403
	1174		4.87686	0.78385
	1175		4.88278	0.7841
	1176		4.8773	0.78389
	1177		4.88052	0.78417
	1178		4.87708	0.78403
	1179		4.87731	0.78417
	1180		4.88189	0.78405
	1181		4.87913	0.78366
	1182		4.87959	0.78405
	1183		4.87616	0.78385
	1184		4.87959	0.78396
	1185		4.87869	0.78407
	1186		4.87776	0.78392
	1187		4.87548	0.78417
	1188		4.88324	0.78382
	1189		4.87776	0.78376
	1190		4.87708	0.78382
	1191		4.87754	0.78407
	1192		4.88416	0.78385
	1193		4.88119	0.78396
	1194		4.878	0.7841
	1195		4.87663	0.78373
	1196		4.87959	0.78378
	1197		4.87982	0.78392
	1198		4.88278	0.78387
	1199		4.87777	0.78369
	1200		4.88303	0.78378
	1201		4.8832	0.78405
	1202		4.87592	0.78389
	1203		4.87526	0.78405
	1204		4.87639	0.78401
	1205		4.87822	0.78405
	1206		4.88004	0.78419
	1207		4.88298	0.78392
	1208		4.88073	0.78392
	1209		4.88346	0.78392
	1210		4.87913	0.78405
	1211		4.88187	0.78419
	1212		4.87959	0.78396
	1213		4.88347	0.78394
	1214		4.88303	0.7841
	1215		4.87891	0.78382
	1216		4.87457	0.78412
	1217		4.87936	0.78412
	1218		4.87776	0.78419
	1219		4.87708	0.78366
	1220		4.88439	0.78387
	1221		4.87982	0.78394
	1222		4.8773	0.78412
	1223		4.88232	0.78401
	1224		4.87959	0.78403
	1225		4.8748	0.78389
	1226		4.87571	0.7838
	1227		4.88256	0.78385
	1228		4.88279	0.78426
	1229		4.8821	0.78428
	1230		4.8757	0.78369
	1231		4.87936	0.78387
	1232		4.88324	0.78389
	1233		4.87981	0.78376
	1234		4.87708	0.78401
	1235		4.88004	0.78376
	1236		4.87594	0.78412
	1237		4.87571	0.78405
	1238		4.87343	0.78407
	1239		4.87753	0.78392
	1240		4.88324	0.78407
	1241		4.87846	0.78396
	1242		4.88187	0.78428
	1243		4.88049	0.78385
	1244		4.87936	0.78401
	1245		4.8805	0.78412
	1246		4.87981	0.78421
	1247		4.88302	0.78387
	1248		4.88095	0.78403
	1249		4.8821	0.78392
	1250		4.88187	0.78385
	1251		4.88118	0.78392
	1252		4.88392	0.78407
	1253		4.87822	0.78385
	1254		4.87753	0.78403
	1255		4.87524	0.78387
	1256		4.88142	0.78405
	1257		4.88118	0.78421
	1258		4.87684	0.78369
	1259		4.88189	0.78403
	1260		4.8821	0.78387
	1261		4.88119	0.78398
	1262		4.87388	0.78366
	1263		4.87616	0.78405
	1264		4.88164	0.78398
	1265		4.88211	0.78412
	1266		4.88049	0.78408
	1267		4.88027	0.78403
	1268		4.8773	0.78401
	1269		4.87707	0.78412
	1270		4.87434	0.78396
	1271		4.87959	0.78414
	1272		4.87844	0.78428
	1273		4.87685	0.78431
	1274		4.87798	0.78414
	1275		4.87845	0.78414
	1276		4.88141	0.78414
	1277		4.87662	0.78417
	1278		4.88004	0.78396
	1279		4.88117	0.78428
	1280		4.88005	0.78401
	1281		4.87708	0.78407
	1282		4.87868	0.78437
	1283		4.88141	0.78421
	1284		4.88095	0.78435
	1285		4.88142	0.78405
	1286		4.87662	0.78435
	1287		4.87888	0.78405
	1288		4.88187	0.78426
	1289		4.88096	0.78419
	1290		4.88233	0.78455
	1291		4.87594	0.78442
	1292		4.88347	0.78439
	1293		4.88164	0.78405
	1294		4.88073	0.78421
	1295		4.87843	0.78371
	1296		4.87799	0.78414
	1297		4.88392	0.78412
	1298		4.87228	0.78421
	1299		4.87959	0.78417
	1300		4.87821	0.78424
	1301		4.87524	0.78378
	1302		4.87662	0.78428
	1303		4.88142	0.78414
	1304		4.88048	0.78426
	1305		4.87388	0.78423
	1306		4.87662	0.78419
	1307		4.87685	0.78437
	1308		4.8789	0.7843
	1309		4.87501	0.78412
	1310		4.8805	0.78428
	1311		4.88119	0.78403
	1312		4.87594	0.78412
	1313		4.87753	0.78403
	1314		4.88027	0.78398
	1315		4.87866	0.78369
	1316		4.87867	0.78423
	1317		4.87729	0.7848
	1318		4.87592	0.78455
	1319		4.87913	0.78435
	1320		4.87753	0.78412
	1321		4.87456	0.78455
	1322		4.8773	0.7846
	1323		4.87798	0.78464
	1324		4.88163	0.78474
	1325		4.87819	0.78446
	1326		4.8805	0.78419
	1327		4.87935	0.78428
	1328		4.8805	0.78446
	1329		4.88119	0.78467
	1330		4.87938	0.78426
	1331		4.87501	0.7846
	1332		4.87365	0.78419
	1333		4.88049	0.78423
	1334		4.87822	0.78426
	1335		4.87593	0.7844
	1336		4.88096	0.78437
	1337		4.88164	0.78446
	1338		4.88072	0.78451
	1339		4.87547	0.78473
	1340		4.87685	0.78448
	1341		4.87571	0.78405
	1342		4.88256	0.78449
	1343		4.87456	0.78428
	1344		4.87501	0.78455
	1345		4.87798	0.78423
	1346		4.87958	0.78455
	1347		4.87684	0.78462
	1348		4.8789	0.78458
	1349		4.8773	0.78437
	1350		4.87843	0.7843
	1351		4.87913	0.78417
	1352		4.87343	0.78423
	1353		4.87935	0.78442
	1354		4.87525	0.78446
	1355		4.87868	0.78444
	1356		4.8789	0.78423
	1357		4.87615	0.78439
	1358		4.87638	0.78439
	1359		4.87433	0.78419
	1360		4.87798	0.78448
	1361		4.88004	0.78448
	1362		4.87822	0.78442
	1363		4.87615	0.78432
	1364		4.8798	0.78426
	1365		4.87639	0.78426
	1366		4.88278	0.78416
	1367		4.8789	0.78407
	1368		4.87799	0.78451
	1369		4.88003	0.78423
	1370		4.87615	0.78441
	1371		4.88117	0.78437
	1372		4.87638	0.78421
	1373		4.87958	0.78407
	1374		4.87753	0.78446
	1375		4.88232	0.78451
	1376		4.87662	0.78396
	1377		4.87524	0.78462
	1378		4.8789	0.78412
	1379		4.87638	0.7843
	1380		4.87821	0.7843
	1381		4.87822	0.78446
	1382		4.8741	0.78419
	1383		4.88118	0.78414
	1384		4.88119	0.78407
	1385		4.87594	0.78433
	1386		4.88027	0.78398
	1387		4.87911	0.78416
	1388		4.88164	0.78421
	1389		4.8789	0.78391
	1390		4.87915	0.78423
	1391		4.87501	0.78396
	1392		4.87342	0.784
	1393		4.87821	0.78373
	1394		4.88141	0.78442
	1395		4.88095	0.78394
	1396		4.87616	0.78437
	1397		4.87981	0.78414
	1398		4.8805	0.78398
	1399		4.87822	0.78403
	1400		4.87843	0.78382
	1401		4.87661	0.78416
	1402		4.87343	0.784
	1403		4.87752	0.78394
	1404		4.87867	0.78378
	1405		4.87594	0.78387
	1406		4.87821	0.78419
	1407		4.87981	0.78412
	1408		4.87844	0.78433
	1409		4.87729	0.7841
	1410		4.87798	0.78421
	1411		4.87798	0.78407
	1412		4.87501	0.78394
	1413		4.87776	0.78405
	1414		4.8789	0.78419
	1415		4.87479	0.78414
	1416		4.87434	0.78375
	1417		4.87411	0.78428
	1418		4.87453	0.78382
	1419		4.87869	0.78401
	1420		4.87502	0.78435
	1421		4.8805	0.78414
	1422		4.87683	0.78421
	1423		4.87502	0.7841
	1424		4.87068	0.78414
	1425		4.87479	0.78433
	1426		4.87684	0.78401
	1427		4.87547	0.78369
	1428		4.87181	0.78401
	1429		4.87912	0.78419
	1430		4.87457	0.78416
	1431		4.87913	0.7838
	1432		4.87341	0.78405
	1433		4.87182	0.78389
	1434		4.87616	0.78396
	1435		4.87728	0.78382
	1436		4.87684	0.78364
	1437		4.87981	0.78353
	1438		4.88026	0.78385
	1439		4.87868	0.78384
	1440		4.87821	0.78417
	1441		4.87615	0.78403
	1442		4.87296	0.78362
	1443		4.87478	0.78398
	1444		4.88027	0.78403
	1445		4.87958	0.78398
	1446		4.87776	0.78396
	1447		4.87684	0.78405
	1448		4.87547	0.78421
	1449		4.87524	0.78405
	1450		4.88209	0.7843
	1451		4.88186	0.7838
	1452		4.88072	0.78375
	1453		4.8789	0.78384
	1454		4.87341	0.78412
	1455		4.87777	0.78368
	1456		4.87183	0.78376
	1457		4.88049	0.7841
	1458		4.88049	0.78361
	1459		4.87935	0.78398
	1460		4.88004	0.78371
	1461		4.87777	0.78398
	1462		4.88164	0.78405
	1463		4.87798	0.7843
	1464		4.87821	0.78387
	1465		4.88255	0.78389
	1466		4.88027	0.78401
	1467		4.87502	0.78396
	1468		4.87798	0.78389
	1469		4.87753	0.78398
	1470		4.87889	0.78389
	1471		4.87388	0.78385
	1472		4.88095	0.78366
	1473		4.8757	0.78403
	1474		4.88277	0.78366
	1475		4.87981	0.78366
	1476		4.87821	0.78371
	1477		4.88211	0.78405
	1478		4.87708	0.78391
	1479		4.87593	0.78376
	1480		4.88186	0.78375
	1481		4.88254	0.78375
	1482		4.87752	0.78373
	1483		4.87821	0.78405
	1484		4.87798	0.78371
	1485		4.87981	0.78385
	1486		4.87547	0.7838
	1487		4.87639	0.78368
	1488		4.87843	0.78387
	1489		4.87866	0.78389
	1490		4.87639	0.78421
	1491		4.87478	0.78387
	1492		4.87501	0.78394
	1493		4.87798	0.78435
	1494		4.87844	0.78403
	1495		4.87821	0.78401
	1496		4.88597	0.78391
	1497		4.87707	0.7838
	1498		4.87982	0.78375
	1499		4.87843	0.78378
	1500		4.88027	0.78421
	1501		4.88027	0.78403
	1502		4.8805	0.78428
	1503		4.87594	0.78378
	1504		4.88392	0.78362
	1505		4.88278	0.78391
	1506		4.88209	0.78387
	1507		4.88004	0.78403
	1508		4.88205	0.78362
	1509		4.88324	0.78389
	1510		4.87958	0.78412
	1511		4.88026	0.78401
	1512		4.8798	0.78375
	1513		4.88027	0.78398
	1514		4.87866	0.78362
	1515		4.88391	0.78362
	1516		4.87934	0.78401
	1517		4.87982	0.78401
	1518		4.87845	0.78435
	1519		4.87592	0.78378
	1520		4.87935	0.78396
	1521		4.8846	0.7841
	1522		4.87615	0.78378
	1523		4.8805	0.78419
	1524		4.88026	0.78417
	1525		4.87958	0.78405
	1526		4.87958	0.78403
	1527		4.88278	0.78437
	1528		4.87433	0.78401
	1529		4.88027	0.78362
	1530		4.87935	0.7838
	1531		4.88415	0.78396
	1532		4.87707	0.78389
	1533		4.87776	0.78394
	1534		4.87844	0.78396
	1535		4.88095	0.78405
	1536		4.87981	0.78387
	1537		4.88187	0.78371
	1538		4.87913	0.78389
	1539		4.87981	0.78426
	1540		4.88232	0.7838
	1541		4.87776	0.78423
	1542		4.87638	0.78396
	1543		4.87843	0.78394
	1544		4.88096	0.78387
	1545		4.88187	0.78403
	1546		4.87935	0.78405
	1547		4.87958	0.78396
	1548		4.87661	0.78387
	1549		4.88232	0.7838
	1550		4.8789	0.78394
	1551		4.88278	0.78378
	1552		4.87936	0.78403
	1553		4.87958	0.78407
	1554		4.87981	0.78424
	1555		4.88096	0.78382
	1556		4.87844	0.78408
	1557		4.88117	0.78426
	1558		4.87912	0.78396
	1559		4.87661	0.78412
	1560		4.88117	0.78444
	1561		4.88072	0.78389
	1562		4.88187	0.78392
	1563		4.88027	0.78414
	1564		4.87958	0.78408
	1565		4.87684	0.78394
	1566		4.88209	0.78398
	1567		4.88391	0.7841
	1568		4.88666	0.7843
	1569		4.88049	0.78405
	1570		4.88393	0.78442
	1571		4.88438	0.78407
	1572		4.88186	0.78401
	1573		4.88528	0.7838
	1574		4.87775	0.78389
	1575		4.88095	0.78414
	1576		4.88415	0.78417
	1577		4.88072	0.78396
	1578		4.88117	0.78426
	1579		4.88324	0.78387
	1580		4.8789	0.78382
	1581		4.8782	0.78428
	1582		4.88301	0.78391
	1583		4.88027	0.78403
	1584		4.87934	0.78396
	1585		4.88391	0.78432
	1586		4.88301	0.78373
	1587		4.88232	0.78403
	1588		4.88049	0.78412
	1589		4.88164	0.78384
	1590		4.88278	0.78414
	1591		4.88096	0.78387
	1592		4.88255	0.78421
	1593		4.88506	0.78378
	1594		4.88232	0.78403
	1595		4.88506	0.78407
	1596		4.88185	0.7841
	1597		4.88575	0.78367
	1598		4.883	0.7841
	1599		4.88392	0.78407
	1600		4.88141	0.7841
	1601		4.88368	0.78446
	1602		4.87684	0.78412
	1603		4.87729	0.78419
	1604		4.87729	0.78396
	1605		4.87729	0.78412
	1606		4.8773	0.78428
	1607		4.88072	0.784
	1608		4.88459	0.78419
	1609		4.88573	0.78417
	1610		4.88141	0.78385
	1611		4.88506	0.78385
	1612		4.88346	0.78407
	1613		4.88301	0.78398
	1614		4.88414	0.78394
	1615		4.87843	0.78371
	1616		4.88117	0.78398
	1617		4.88232	0.78389
	1618		4.87958	0.78396
	1619		4.88116	0.78384
	1620		4.88261	0.78414
	1621		4.88255	0.7841
	1622		4.8862	0.78407
	1623		4.88505	0.78387
	1624		4.88506	0.78405
	1625		4.88117	0.78385
	1626		4.88254	0.78426
	1627		4.88004	0.78407
	1628		4.88141	0.78407
	1629		4.88072	0.78421
	1630		4.883	0.78389
	1631		4.88116	0.78403
	1632		4.88644	0.7838
	1633		4.88095	0.78371
	1634		4.87842	0.78389
	1635		4.88552	0.78412
	1636		4.88165	0.784
	1637		4.88483	0.78398
	1638		4.88071	0.78419
	1639		4.88255	0.784
	1640		4.87981	0.78369
	1641		4.88095	0.78382
	1642		4.88003	0.78396
	1643		4.88369	0.78394
	1644		4.88323	0.78405
	1645		4.88392	0.78359
	1646		4.88255	0.78412
	1647		4.88368	0.78412
	1648		4.88574	0.78373
	1649		4.88323	0.7843
	1650		4.88369	0.78362
	1651		4.8887	0.78417
	1652		4.88255	0.78412
	1653		4.88277	0.78405
	1654		4.88163	0.78401
	1655		4.88506	0.78373
	1656		4.88802	0.78396
	1657		4.88415	0.78364
	1658		4.88414	0.78396
	1659		4.88483	0.78364
	1660		4.87798	0.78406
	1661		4.88322	0.78377
	1662		4.8846	0.78396
	1663		4.87913	0.78435
	1664		4.88254	0.784
	1665		4.88847	0.78398
	1666		4.88459	0.7841
	1667		4.88276	0.78366
	1668		4.88209	0.78369
	1669		4.88208	0.78364
	1670		4.88351	0.7841
	1671		4.88483	0.78373
	1672		4.88414	0.78392
	1673		4.87911	0.78368
	1674		4.88002	0.78412
	1675		4.8823	0.78414
	1676		4.87957	0.78375
	1677		4.88048	0.7841
	1678		4.88232	0.78378
	1679		4.8814	0.78398
	1680		4.88277	0.78396
	1681		4.88438	0.78378
	1682		4.883	0.78382
	1683		4.8837	0.78364
	1684		4.88095	0.78382
	1685		4.8862	0.78368
	1686		4.88414	0.78362
	1687		4.88528	0.7836
	1688		4.88096	0.78346
	1689		4.8814	0.78403
	1690		4.88094	0.78348
	1691		4.88575	0.78391
	1692		4.8805	0.78387
	1693		4.88506	0.78362
	1694		4.88552	0.78382
	1695		4.8823	0.78382
	1696		4.88094	0.7838
	1697		4.88391	0.78382
	1698		4.88323	0.78401
	1699		4.88117	0.78373
	1700		4.88277	0.78353
	1701		4.88575	0.78371
	1702		4.88232	0.78407
	1703		4.88324	0.78357
	1704		4.88187	0.78364
	1705		4.8821	0.78373
	1706		4.87821	0.78396
	1707		4.88391	0.7835
	1708		4.88025	0.78394
	1709		4.88415	0.78372
	1710		4.88254	0.78387
	1711		4.88254	0.78407
	1712		4.88665	0.78398
	1713		4.87911	0.78353
	1714		4.883	0.78373
	1715		4.88301	0.784
	1716		4.88049	0.78384
	1717		4.88368	0.78355
	1718		4.88209	0.78334
	1719		4.88048	0.78352
	1720		4.88346	0.78368
	1721		4.88026	0.78396
	1722		4.88185	0.78353
	1723		4.88483	0.78355
	1724		4.8814	0.78394
	1725		4.88278	0.7838
	1726		4.88665	0.78378
	1727		4.88117	0.78371
	1728		4.88436	0.78394
	1729		4.88253	0.78394
	1730		4.8782	0.78389
	1731		4.88186	0.7838
	1732		4.8814	0.78405
	1733		4.88916	0.78339
	1734		4.88302	0.78407
	1735		4.88346	0.78369
	1736		4.88185	0.78394
	1737		4.88391	0.78371
	1738		4.88095	0.78368
	1739		4.88733	0.78353
	1740		4.87889	0.78392
	1741		4.88095	0.78357
	1742		4.88392	0.78355
	1743		4.88254	0.78368
	1744		4.8798	0.78352
	1745		4.88391	0.7836
	1746		4.88323	0.78357
	1747		4.88346	0.78359
	1748		4.88597	0.78398
	1749		4.88324	0.78375
	1750		4.88436	0.78334
	1751		4.88734	0.78382
	1752		4.8814	0.78368
	1753		4.88255	0.78364
	1754		4.88391	0.78337
	1755		4.8821	0.78385
	1756		4.88436	0.78364
	1757		4.88278	0.78378
	1758		4.88095	0.78332
	1759		4.88482	0.7835
	1760		4.88369	0.78368
	1761		4.88324	0.78357
	1762		4.88277	0.78368
	1763		4.88391	0.78412
	1764		4.88209	0.7835
	1765		4.88506	0.78378
	1766		4.88231	0.78401
	1767		4.88504	0.78375
	1768		4.87957	0.78362
	1769		4.88346	0.78396
	1770		4.88414	0.78357
	1771		4.8814	0.78389
	1772		4.883	0.78346
	1773		4.8814	0.7838
	1774		4.88071	0.78355
	1775		4.88254	0.78384
	1776		4.8798	0.78389
	1777		4.87889	0.78378
	1778		4.87798	0.78401
	1779		4.88163	0.78396
	1780		4.88231	0.7838
	1781		4.88117	0.78368
	1782		4.87957	0.78376
	1783		4.883	0.78343
	1784		4.88072	0.78396
	1785		4.88048	0.78394
	1786		4.87821	0.78387
	1787		4.87865	0.78398
	1788		4.88162	0.78353
	1789		4.88003	0.78391
	1790		4.87659	0.78359
	1791		4.8814	0.7835
	1792		4.8805	0.78407
	1793		4.87752	0.78362
	1794		4.88346	0.78353
	1795		4.883	0.78348
	1796		4.8782	0.78359
	1797		4.88119	0.78403
	1798		4.88346	0.78375
	1799		4.88072	0.7835
	1800		4.88254	0.78387
	1801		4.88119	0.78359
	1802		4.87935	0.78378
	1803		4.88118	0.78339
	1804		4.87866	0.78359
	1805		4.88438	0.7835
	1806		4.88483	0.78403
	1807		4.88094	0.7838
	1808		4.88144	0.784
	1809		4.88003	0.78346
	1810		4.88483	0.78376
	1811		4.87797	0.78359
	1812		4.88413	0.78359
	1813		4.88231	0.78368
	1814		4.88071	0.78359
	1815		4.88117	0.78394
	1816		4.88254	0.78355
	1817		4.88392	0.78346
	1818		4.88163	0.78373
	1819		4.88141	0.78401
	1820		4.87866	0.78364
	1821		4.8846	0.78371
	1822		4.88254	0.78362
	1823		4.88346	0.78357
	1824		4.88619	0.78348
	1825		4.88437	0.78359
	1826		4.88528	0.78357
	1827		4.88619	0.78375
	1828		4.88139	0.78394
	1829		4.87957	0.78371
	1830		4.88415	0.78378
	1831		4.8807	0.78375
	1832		4.88757	0.78405
	1833		4.88779	0.78375
	1834		4.88321	0.78382
	1835		4.87979	0.78385
	1836		4.87981	0.78389
	1837		4.88003	0.78391
	1838		4.88094	0.78375
	1839		4.87821	0.7835
	1840		4.88459	0.78394
	1841		4.88322	0.7841
	1842		4.88414	0.78378
	1843		4.88323	0.78387
	1844		4.88438	0.78371
	1845		4.88324	0.78357
	1846		4.88095	0.78387
	1847		4.88094	0.78362
	1848		4.88346	0.78382
	1849		4.88187	0.78385
	1850		4.88232	0.78364
	1851		4.88506	0.78369
	1852		4.8814	0.78375
	1853		4.88117	0.78389
	1854		4.87797	0.78368
	1855		4.87866	0.78396
	1856		4.88438	0.78403
	1857		4.88323	0.78385
	1858		4.8862	0.78391
	1859		4.88506	0.78375
	1860		4.88025	0.78362
	1861		4.88117	0.78357
	1862		4.88026	0.78366
	1863		4.88506	0.78384
	1864		4.88505	0.78362
	1865		4.88277	0.78396
	1866		4.88162	0.78369
	1867		4.88163	0.78364
	1868		4.88802	0.78373
	1869		4.87935	0.78343
	1870		4.88077	0.78392
	1871		4.88391	0.78401
	1872		4.8823	0.78394
	1873		4.88049	0.78389
	1874		4.88277	0.78396
	1875		4.87775	0.78387
	1876		4.88277	0.78364
	1877		4.8846	0.78348
	1878		4.88232	0.78396
	1879		4.88436	0.78364
	1880		4.87843	0.78382
	1881		4.88163	0.78405
	1882		4.88459	0.78368
	1883		4.88184	0.78378
	1884		4.88322	0.7836
	1885		4.88323	0.78384
	1886		4.88391	0.78369
	1887		4.88322	0.78412
	1888		4.88665	0.78407
	1889		4.88528	0.78385
	1890		4.87911	0.78371
	1891		4.87825	0.78407
	1892		4.88254	0.78366
	1893		4.881	0.78357
	1894		4.88255	0.7838
	1895		4.883	0.78378
	1896		4.88209	0.78378
	1897		4.87866	0.78378
	1898		4.88414	0.7835
	1899		4.88162	0.78391
	1900		4.88665	0.78416
	1901		4.88665	0.78378
	1902		4.87889	0.78389
	1903		4.88185	0.78369
	1904		4.88665	0.78362
	1905		4.88458	0.78378
	1906		4.88345	0.78384
	1907		4.88574	0.78378
	1908		4.88619	0.78375
	1909		4.88281	0.78375
	1910		4.883	0.78389
	1911		4.87912	0.78405
	1912		4.88437	0.78373
	1913		4.88208	0.78366
	1914		4.88482	0.78382
	1915		4.88413	0.78355
	1916		4.87979	0.78359
	1917		4.88368	0.78378
	1918		4.88414	0.78355
	1919		4.88208	0.78371
	1920		4.88437	0.78414
	1921		4.88027	0.78363
	1922		4.88209	0.78359
	1923		4.88071	0.78391
	1924		4.8862	0.78403
	1925		4.88185	0.78378
	1926		4.88298	0.78371
	1927		4.88438	0.78355
	1928		4.88461	0.78366
	1929		4.88505	0.7835
	1930		4.88619	0.78387
	1931		4.87866	0.78336
	1932		4.88047	0.78387
	1933		4.88072	0.78373
	1934		4.88187	0.7835
	1935		4.88414	0.78341
	1936		4.88209	0.78389
	1937		4.88117	0.78366
	1938		4.88187	0.78359
	1939		4.88414	0.78389
	1940		4.88346	0.78385
	1941		4.88345	0.7838
	1942		4.88185	0.78343
	1943		4.88506	0.78366
	1944		4.88345	0.78339
	1945		4.88619	0.78366
	1946		4.88231	0.78323
	1947		4.88597	0.78348
	1948		4.88551	0.78346
	1949		4.88437	0.78368
	1950		4.88072	0.78364
	1951		4.883	0.78352
	1952		4.88322	0.78357
	1953		4.8839	0.78373
	1954		4.88345	0.7838
	1955		4.88277	0.78334
	1956		4.88368	0.78353
	1957		4.88528	0.78357
	1958		4.88254	0.78334
	1959		4.88322	0.78366
	1960		4.87911	0.78341
	1961		4.88278	0.78387
	1962		4.88002	0.78355
	1963		4.88096	0.78334
	1964		4.88048	0.78339
	1965		4.87958	0.78389
	1966		4.87887	0.78362
	1967		4.88185	0.78364
	1968		4.88391	0.78352
	1969		4.8814	0.78357
	1970		4.88115	0.78396
	1971		4.88483	0.78343
	1972		4.88482	0.78355
	1973		4.88549	0.78341
	1974		4.88049	0.78327
	1975		4.87889	0.78382
	1976		4.88209	0.78325
	1977		4.88391	0.78339
	1978		4.88116	0.78339
	1979		4.88185	0.78366
	1980		4.88345	0.78355
	1981		4.8871	0.78364
	1982		4.88113	0.78352
	1983		4.8782	0.78373
	1984		4.87979	0.78341
	1985		4.8798	0.78355
	1986		4.88368	0.78343
	1987		4.8814	0.78371
	1988		4.87933	0.78341
	1989		4.88117	0.78384
	1990		4.88756	0.78343
	1991		4.88459	0.7833
	1992		4.88161	0.78327
	1993		4.88368	0.78387
	1994		4.88003	0.78368
	1995		4.88118	0.78352
	1996		4.88232	0.78332
[truncated: 8,004 more rows]

## Sheet: Figure 2e
Figure 2e
	M1-first cycle			M1-last cycle			M2-first cycle			M2-last cycle			M3-first cycle			M3-last cycle
	x data	y data		x data	y data		x data	y data		x data	y data		x data	y data		x data	y data
	t (s)	R (Ω)		t (s)	R (Ω)		t (s)	R (Ω)		t (s)	R (Ω)		t (s)	R (Ω)		t (s)	R (Ω)
	0.105	0.39036		0.098	0.38597		0.108	4.88923		0.108	4.90146		0.06068	0.78774		0.0644	0.78233
	0.169	0.39027		0.162	0.38586		0.171	4.89586		0.171	4.92247		0.10093	0.78714		0.09721	0.78188
	0.232	0.39018		0.227	0.38597		0.235	4.89927		0.226	4.94004		0.14241	0.78721		0.1387	0.78204
	0.302	0.39015		0.294	0.38604		0.299	4.89059		0.293	4.94849		0.18204	0.78671		0.17709	0.78161
	0.364	0.39038		0.358	0.38602		0.357	4.89858		0.357	4.94574		0.21548	0.78634		0.21734	0.78135
	0.418	0.39045		0.411	0.38559		0.419	4.89287		0.421	4.94346		0.25573	0.78653		0.25201	0.78119
	0.483	0.39011		0.476	0.38588		0.483	4.89264		0.486	4.94553		0.29598	0.78685		0.29288	0.78131
	0.548	0.38995		0.539	0.38597		0.546	4.88671		0.54	4.94027		0.33808	0.78646		0.33127	0.78097
	0.615	0.39009		0.604	0.38538		0.612	4.87918		0.605	4.93684		0.37028	0.78716		0.37214	0.78108
	0.678	0.39036		0.671	0.38563		0.666	4.87781		0.671	4.94142		0.40991	0.78705		0.41176	0.78117
	0.73	0.38965		0.723	0.38591		0.73	4.87689		0.726	4.93914		0.45201	0.78668		0.45139	0.78101
	0.795	0.3899		0.789	0.38571		0.794	4.87781		0.799	4.93183		0.49102	0.78687		0.48483	0.78115
	0.857	0.38988		0.853	0.38581		0.861	4.87621		0.852	4.93297		0.52446	0.78705		0.52384	0.78094
	0.922	0.39013		0.917	0.38556		0.923	4.87439		0.916	4.92568		0.56471	0.7868		0.56409	0.78106
	0.988	0.39011		0.982	0.38593		0.988	4.87142		0.98	4.92156		0.60681	0.78724		0.60372	0.78089
	1.041	0.39022		1.038	0.38602		1.04	4.87668		1.049	4.91882		0.64458	0.78701		0.64458	0.78093
	1.106	0.38981		1.1	0.38591		1.103	4.8689		1.109	4.91289		0.68545	0.78749		0.67864	0.7811
	1.17	0.38999		1.165	0.38568		1.17	4.86479		1.172	4.91014		0.71827	0.78749		0.71889	0.78092
	1.232	0.38992		1.231	0.38545		1.234	4.86615		1.226	4.90673		0.75913	0.78774		0.75789	0.78133
	1.295	0.39047		1.294	0.38561		1.299	4.86503		1.291	4.90398		0.8	0.78781		0.79876	0.78112
	1.362	0.39043		1.348	0.38577		1.353	4.86366		1.355	4.89896		0.83839	0.78792		0.83282	0.78142
	1.428	0.38995		1.416	0.3857		1.415	4.86639		1.421	4.8953		0.87245	0.78831		0.87492	0.7811
	1.492	0.3899		1.48	0.38575		1.483	4.85863		1.484	4.89896		0.91269	0.78831		0.91393	0.78142
	1.545	0.39025		1.545	0.38581		1.543	4.86388		1.549	4.89735		0.95232	0.78892		0.95356	0.78149
	1.609	0.39013		1.599	0.38586		1.612	4.86298		1.601	4.89621		0.99381	0.78943		0.99319	0.78165
	1.717	0.39031		1.745	0.38584		1.738	4.8616		1.752	4.89281		1.02663	0.78977		1.02539	0.78158
	1.782	0.38997		1.809	0.38559		1.791	4.86367		1.814	4.89645		1.06811	0.79034		1.06811	0.78176
	1.846	0.38999		1.874	0.38613		1.856	4.86092		1.876	4.896		1.10836	0.79056		1.10526	0.78176
	1.911	0.38979		1.931	0.38581		1.92	4.8616		1.941	4.89849		1.14861	0.79123		1.14675	0.78147
	1.966	0.38999		1.992	0.38577		1.987	4.86571		1.992	4.90238		1.18266	0.79175		1.18576	0.78178
	2.029	0.39011		2.056	0.38586		2.049	4.86251		2.056	4.90717		1.22291	0.79221		1.22539	0.78174
	2.093	0.39031		2.121	0.38568		2.102	4.86799		2.121	4.91311		1.26316	0.79267		1.25882	0.78218
	2.158	0.39029		2.184	0.38543		2.167	4.86958		2.185	4.92294		1.30341	0.79274		1.30093	0.78195
	2.223	0.39034		2.248	0.38581		2.233	4.87324		2.25	4.93228		1.34241	0.79258		1.33932	0.78215
	2.277	0.38986		2.303	0.38595		2.298	4.87553		2.315	4.93571		1.37647	0.79303		1.37957	0.78224
	2.341	0.39013		2.368	0.3862		2.365	4.87484		2.367	4.93867		1.4161	0.7931		1.41362	0.78217
	2.405	0.39029		2.434	0.38604		2.417	4.88101		2.432	4.94119		1.45635	0.79269		1.45201	0.78227
	2.468	0.39013		2.497	0.38561		2.482	4.88192		2.496	4.94416		1.49598	0.79287		1.49288	0.78243
	2.534	0.39011		2.562	0.38586		2.547	4.88123		2.563	4.94917		1.53746	0.79296		1.53127	0.78242
	2.589	0.3902		2.614	0.38588		2.611	4.88237		2.629	4.94826		1.56966	0.79296		1.57214	0.78247
	2.653	0.38977		2.678	0.38611		2.665	4.88808		2.692	4.95215		1.60929	0.7931		1.61176	0.78238
	2.717	0.38992		2.743	0.38611		2.729	4.89242		2.744	4.95214		1.67616	0.79246		1.6452	0.78236
	2.781	0.39015		2.806	0.38563		2.794	4.89151		2.808	4.95009		1.71827	0.79303		1.71703	0.78238
	2.846	0.39004		2.872	0.38575		2.857	4.89265		2.87	4.94597		1.75666	0.79271		1.75728	0.78227
	2.9	0.38986		2.936	0.38588		2.923	4.89378		2.934	4.93616		1.7969	0.79321		1.79071	0.78199
	2.965	0.39027		2.989	0.38584		2.987	4.89356		2.998	4.92566		1.83034	0.7928		1.83096	0.78229
	3.029	0.39004		3.052	0.38577		3.041	4.89493		3.062	4.90877		1.87059	0.79262		1.87059	0.78208
	3.093	0.39015		3.117	0.38613		3.108	4.89173		3.125	4.89988		1.91146	0.79306		1.91146	0.78222
	3.158	0.39011		3.184	0.38593		3.172	4.89172		3.179	4.89645		1.95108	0.79333		1.9517	0.78211
	3.222	0.39027		3.247	0.3859		--	--		3.242	4.89851		1.99133	0.79292		1.98452	0.78211
													2.02477	0.79315		2.02601	0.7817
													2.0644	0.79301		2.06563	0.78183
													2.10341	0.79326		2.10526	0.78186
													2.14427	0.79326		2.1387	0.78172
													2.18514	0.7931		2.17957	0.78167
													2.21858	0.79317		2.21981	0.78167
													2.25759	0.79331		2.26068	0.78135
													2.29907	0.79328		2.29907	0.78167
													2.33932	0.79328		2.33251	0.78158
													2.37276	0.79232		2.37585	0.78154
													2.41238	0.79244		2.41486	0.7814
													2.45449	0.79248		2.45387	0.78147
													2.4935	0.79164		2.48793	0.78124
													2.53313	0.79148		2.52879	0.7814
													2.56718	0.79162		2.56718	0.78126
													2.60867	0.79125		2.60867	0.78119
													2.6483	0.79164		2.64149	0.78131
													2.68235	0.79121		2.68111	0.78144
													2.7226	0.79141		2.72136	0.78112
													2.76285	0.79073		2.76161	0.7811
													2.80372	0.79077		2.80186	0.78151
													2.83715	0.79084		2.83653	0.78158
													2.87678	0.7908		2.87554	0.78126
													2.91579	0.79059		2.91579	0.78149
													2.95542	0.79054		2.95542	0.78142
													2.99628	0.79091		2.99567	0.78142
													3.03591	0.7907		3.0291	0.7817
													3.06935	0.79084		3.06873	0.78167
													3.1096	0.79086		3.11022	0.78197
													3.14861	0.79075		3.14985	0.78211
													3.18762	0.79073		3.18328	0.7821
													3.22786	0.79027		3.22415	0.78229
													--			3.26502	0.78201

## Sheet: Figure 2f
Figure 2f
	x data	y data
	t (s)	R (Ω)
	0	5.4273
	0.5	5.42732
	1	5.42721
	1.5	5.42716
	2	5.4272
	2.5	5.42709
	3	5.42714
	3.5	5.42715
	4	5.42706
	4.5	5.42704
	5	5.42702
	5.5	5.42692
	6	5.42695
	6.5	5.42677
	7	5.42672
	7.5	5.42675
	8	5.42669
	8.5	5.4266
	9	5.42662
	9.5	5.42656
	10	5.4266
	10.5	5.42669
	11	5.42673
	11.5	5.42656
	12	5.42656
	12.5	5.42658
	13	5.42634
	13.5	5.42633
	14	5.42641
	14.5	5.42636
	15	5.42632
	15.5	5.42609
	16	5.4262
	16.5	5.42611
	17	5.42619
	17.5	5.42615
	18	5.42607
	18.5	5.42619
	19	5.42599
	19.5	5.42596
	20	5.42616
	20.5	5.42613
	21	5.42606
	21.5	5.42601
	22	5.42619
	22.5	5.42605
	23	5.42605
	23.5	5.42605
	24	5.426
	24.5	5.42596
	25	5.42596
	25.5	5.42585
	26	5.4259
	26.5	5.4258
	27	5.42584
	27.5	5.42575
	28	5.42571
	28.5	5.42574
	29	5.42585
	29.5	5.42594
	30	5.42605
	30.5	5.42583
	31	5.4258
	31.5	5.42573
	32	5.42576
	32.5	5.42561
	33	5.42559
	33.5	5.42566
	34	5.42564
	34.5	5.42564
	35	5.42558
	35.5	5.42565
	36	5.42561
	36.5	5.42549
	37	5.42566
	37.5	5.42565
	38	5.42553
	38.5	5.42557
	39	5.42561
	39.5	5.42575
	40	5.42557
	40.5	5.42547
	41	5.42567
	41.5	5.42568
	42	5.42549
	42.5	5.42549
	43	5.42528
	43.5	5.42554
	44	5.42554
	44.5	5.42552
	45	5.42554
	45.5	5.42544
	46	5.42538
	46.5	5.42548
	47	5.42547
	47.5	5.42551
	48	5.42539
	48.5	5.42524
	49	5.42532
	49.5	5.42545
	50	5.42542
	50.5	5.42524
	51	5.42535
	51.5	5.42537
	52	5.42525
	52.5	5.42534
	53	5.42535
	53.5	5.42529
	54	5.42532
	54.5	5.42534
	55	5.42536
	55.5	5.42523
	56	5.4252
	56.5	5.42518
	57	5.42516
	57.5	5.4252
	58	5.42515
	58.5	5.42515
	59	5.42514
	59.5	5.42503
	60	5.42516
	60.5	5.42498
	61	5.42511
	61.5	5.42513
	62	5.42514
	62.5	5.42524
	63	5.42523
	63.5	5.42528
	64	5.42515
	64.5	5.42524
	65	5.4252
	65.5	5.4252
	66	5.42517
	66.5	5.42508
	67	5.42521
	67.5	5.42516
	68	5.42492
	68.5	5.42501
	69	5.42501
	69.5	5.4249
	70	5.42476
	70.5	5.42498
	71	5.42473
	71.5	5.42487
	72	5.42489
	72.5	5.4248
	73	5.42486
	73.5	5.42477
	74	5.42457
	74.5	5.4249
	75	5.42486
	75.5	5.42479
	76	5.4246
	76.5	5.42495
	77	5.4249
	77.5	5.42467
	78	5.42483
	78.5	5.42478
	79	5.4254
	79.5	5.42424
	80	5.42415
	80.5	5.42399
	81	5.42418
	81.5	5.42417
	82	5.4241
	82.5	5.42416
	83	5.42409
	83.5	5.42404
	84	5.42408
	84.5	5.42408
	85	5.42404
	85.5	5.42371
	86	5.42435
	86.5	5.4238
	87	5.42489
	87.5	5.42395
	88	5.42394
	88.5	5.42374
	89	5.42379
	89.5	5.42389
	90	5.42365
	90.5	5.42375
	91	5.42372
	91.5	5.42375
	92	5.42356
	92.5	5.42359
	93	5.42369
	93.5	5.42398
	94	5.42418
	94.5	5.42352
	95	5.42354
	95.5	5.42349
	96	5.42342
	96.5	5.42348
	97	5.42336
	97.5	5.42326
	98	5.42323
	98.5	5.42323
	99	5.42322
	99.5	5.42312
	100	5.42312
	100.5	5.42316
	101	5.42306
	101.5	5.42317
	102	5.42549
	102.5	5.42367
	103	5.42359
	103.5	5.42351
	104	5.42347
	104.5	5.42323
	105	5.42321
	105.5	5.42327
	106	5.42323
	106.5	5.42308
	107	5.42319
	107.5	5.42301
	108	5.42304
	108.5	5.42316
	109	5.42301
	109.5	5.42301
	110	5.42316
	110.5	5.42287
	111	5.42316
	111.5	5.42288
	112	5.42262
	112.5	5.42359
	113	5.42326
	113.5	5.42333
	114	5.42324
	114.5	5.42312
	115	5.42315
	115.5	5.4232
	116	5.42296
	116.5	5.42317
	117	5.42304
	117.5	5.42295
	118	5.42291
	118.5	5.42288
	119	5.42272
	119.5	5.42292
	120	5.42284
	120.5	5.42286
	121	5.4228
	121.5	5.42292
	122	5.42289
	122.5	5.42282
	123	5.42283
	123.5	5.42284
	124	5.42279
	124.5	5.42273
	125	5.42273
	125.5	5.42267
	126	5.42273
	126.5	5.42273
	127	5.42279
	127.5	5.42273
	128	5.42268
	128.5	5.42273
	129	5.42272
	129.5	5.42274
	130	5.42267
	130.5	5.4227
	131	5.4227
	131.5	5.42274
	132	5.42268
	132.5	5.4228
	133	5.42265
	133.5	5.42285
	134	5.42279
	134.5	5.42287
	135	5.4226
	135.5	5.42252
	136	5.42275
	136.5	5.4227
	137	5.42263
	137.5	5.42283
	138	5.42273
	138.5	5.42276
	139	5.42272
	139.5	5.42265
	140	5.42254
	140.5	5.42275
	141	5.42262
	141.5	5.42265
	142	5.42249
	142.5	5.42253
	143	5.42252
	143.5	5.42258
	144	5.42259
	144.5	5.4226
	145	5.42248
	145.5	5.42244
	146	5.42239
	146.5	5.42268
	147	5.42265
	147.5	5.42265
	148	5.42381
	148.5	5.42486
	149	5.4287
	149.5	5.4341
	150	5.43969
	150.5	5.44362
	151	5.44333
	151.5	5.44327
	152	5.4429
	152.5	5.44303
	153	5.4428
	153.5	5.43801
	154	5.43208
	154.5	5.43134
	155	5.43075
	155.5	5.43048
	156	5.43012
	156.5	5.42981
	157	5.4296
	157.5	5.42942
	158	5.4292
	158.5	5.42922
	159	5.42917
	159.5	5.42885
	160	5.42867
	160.5	5.42869
	161	5.42857
	161.5	5.42849
	162	5.42845
	162.5	5.4284
	163	5.42821
	163.5	5.42816
	164	5.42812
	164.5	5.42794
	165	5.42795
	165.5	5.428
	166	5.42782
	166.5	5.42766
	167	5.42775
	167.5	5.42776
	168	5.42781
	168.5	5.42753
	169	5.42761
	169.5	5.42767
	170	5.42745
	170.5	5.42744
	171	5.42742
	171.5	5.42734
	172	5.42868
	172.5	5.43776
	173	5.44233
	173.5	5.44196
	174	5.44194
	174.5	5.44003
	175	5.44246
	175.5	5.44126
	176	5.44112
	176.5	5.44107
	177	5.43812
	177.5	5.43067
	178	5.42933
	178.5	5.4289
	179	5.42843
	179.5	5.42829
	180	5.4281
	180.5	5.42803
	181	5.42789
	181.5	5.42766
	182	5.42749
	182.5	5.42731
	183	5.42725
	183.5	5.42728
	184	5.42724
	184.5	5.42713
	185	5.42711
	185.5	5.42704
	186	5.42708
	186.5	5.42696
	187	5.42703
	187.5	5.42697
	188	5.4269
	188.5	5.42676
	189	5.42678
	189.5	5.42663
	190	5.42652
	190.5	5.42659
	191	5.42657
	191.5	5.4265
	192	5.42643
	192.5	5.4268
	193	5.43313
	193.5	5.43822
	194	5.43901
	194.5	5.43907
	195	5.43901
	195.5	5.43937
	196	5.4392
	196.5	5.43826
	197	5.43034
	197.5	5.4292
	198	5.42889
	198.5	5.42865
	199	5.42832
	199.5	5.42828
	200	5.42815
	200.5	5.42792
	201	5.42794
	201.5	5.42773
	202	5.42758
	202.5	5.42746
	203	5.42748
	203.5	5.42745
	204	5.42737
	204.5	5.42727
	205	5.4272
	205.5	5.42718
	206	5.42708
	206.5	5.42707
	207	5.42702
	207.5	5.42699
	208	5.42693
	208.5	5.42682
	209	5.42681
	209.5	5.42669
	210	5.42669
	210.5	5.42726
	211	5.42937
	211.5	5.43787
	212	5.44364
	212.5	5.44395
	213	5.4435
	213.5	5.44339
	214	5.4434
	214.5	5.4433
	215	5.43172
	215.5	5.42893
	216	5.42832
	216.5	5.42793
	217	5.42769
	217.5	5.4276
	218	5.4275
	218.5	5.42728
	219	5.42727
	219.5	5.427
	220	5.42691
	220.5	5.42684
	221	5.4268
	221.5	5.4268
	222	5.42665
	222.5	5.42672
	223	5.42649
	223.5	5.42658
	224	5.42649
	224.5	5.42644
	225	5.42632
	225.5	5.42623
	226	5.42634
	226.5	5.42642
	227	5.42619
	227.5	5.42623
	228	5.42628
	228.5	5.42616
	229	5.42597
	229.5	5.42614
	230	5.42608
	230.5	5.42589
	231	5.42599
	231.5	5.42658
	232	5.43051
	232.5	5.43375
	233	5.43388
	233.5	5.44259
	234	5.44352
	234.5	5.44395
	235	5.44304
	235.5	5.43075
	236	5.42892
	236.5	5.4285
	237	5.42818
	237.5	5.42802
	238	5.42779
	238.5	5.42763
	239	5.42773
	239.5	5.42755
	240	5.42741
	240.5	5.42738
	241	5.42725
	241.5	5.42723
	242	5.42718
	242.5	5.42695
	243	5.42696
	243.5	5.42686
	244	5.42672
	244.5	5.42682
	245	5.4268
	245.5	5.42684
	246	5.42672
	246.5	5.42673
	247	5.42652
	247.5	5.42662
	248	5.42663
	248.5	5.42662
	249	5.42664
	249.5	5.42647
	250	5.42645
	250.5	5.42633
	251	5.42639
	251.5	5.42639
	252	5.42633
	252.5	5.42628
	253	5.42636
	253.5	5.4263
	254	5.42627
	254.5	5.42617
	255	5.42608
	255.5	5.42604
	256	5.42611
	256.5	5.42593
	257	5.42605
	257.5	5.42596
	258	5.4259
	258.5	5.42582
	259	5.42579
	259.5	5.42602
	260	5.42582
	260.5	5.42581
	261	5.42571
	261.5	5.4258
	262	5.4257
	262.5	5.42575
	263	5.42582
	263.5	5.42574
	264	5.42563
	264.5	5.42568
	265	5.42575
	265.5	5.42566
	266	5.42561
	266.5	5.42559
	267	5.4256
	267.5	5.42565
	268	5.42548
	268.5	5.42558
	269	5.42571
	269.5	5.42572
	270	5.42567
	270.5	5.42547
	271	5.42559
	271.5	5.42556
	272	5.42548
	272.5	5.42556
	273	5.42538
	273.5	5.42535
	274	5.42535
	274.5	5.42546
	275	5.42539
	275.5	5.42535
	276	5.42547
	276.5	5.42545
	277	5.4253
	277.5	5.42542
	278	5.42525
	278.5	5.42525
	279	5.42535
	279.5	5.42537
	280	5.42532
	280.5	5.42545
	281	5.42516
	281.5	5.42535
	282	5.42519
	282.5	5.42526
	283	5.42514
	283.5	5.42521
	284	5.42532
	284.5	5.42515
	285	5.42509
	285.5	5.42497
	286	5.42519
	286.5	5.42521
	287	5.42516
	287.5	5.42518
	288	5.42522
	288.5	5.42511
	289	5.42514
	289.5	5.42513
	290	5.42512
	290.5	5.42511
	291	5.42518
	291.5	5.42524
	292	5.42515
	292.5	5.42506
	293	5.42503
	293.5	5.42501
	294	5.42511
	294.5	5.42515
	295	5.42527
	295.5	5.42514
	--
	--
	--
	--
	--
	--
	--
	--
	--
	--
	--
	--
	--
	--
	--
	--
	--
	--
	--
	--
	--
	--
	--
	--
	--
	--
	--
	--
	--
	--
	--
	--
	--
	--
	--
	--
	--
	--
	--
	--
	--
	--
	--
	--
	--
	--
	--
	--
	--
	--
	--
	--
	--
	--
	--
	--
	--
	--
	--
	--
	--

## Sheet: Figure 2g
Figure 2g
		M2 no encapsulation		M2		M3
	x data	y data	y error	y data	y error	y data	y error
	t (h)	ΔR/R0 (%)		ΔR/R0 (%)		ΔR/R0 (%)
	0	0		0		0
	27	5.55191	1.62151	-4.99087	2.40404	-0.82344	3.48241
	57	22.4292	4.48793	-0.75931	2.99471	5.06711	2.03635
	75	25.5786	6.06703	-2.47627	4.7097	2.05152	1.21863
	100	38.3795	4.81101	0.14321	3.28851	5.06641	2.16585
	124	47.7516	6.87906	-0.66961	5.86439	7.43835	3.5194
	146	58.31	5.75048	1.48983	10.0719	7.55366	3.36176

## Sheet: Figure 2h
Figure 2h
	x data	y data
	Number of washing	ΔR/R0 (%)
		M3	M1
	0	0	0
	1	1.42857	0
	2	0	-3.57143
	3	-1.42857	-3.57143
	4	0	-3.57143
	5	0	--
	6	0	--
	7	0	--
	8	0	--
	9	0	--
	10	-2.85714	--
	11	-1.42857
	12	1.42857

## Sheet: Figure 2i
Figure 2i
	x data	y data	y error
	Substrate	Water loss (g/h/m2)
	Coil	300.248	7.71309
	Textile	271.248	12.3659
	Ecoflex	7.39388	1.12195
	PDMS	2.25244	0.16962
	PI	1.38737	0.2208

## Sheet: Figure 3c
Figure 3c
	x data	y data
	d (cm)	k (arbitrary unit)
		Flat	Curved
	5	0.05217	0.06574
	10	0.0522	0.05933
	20	0.05222	0.05601

## Sheet: Figure 3d
Figure 3d
	x data	y data
	q (0)	h (%)
		Flat-CST	Curved-CST	Flat-Experiment	Curved-Experiment
	0	24.6975	24.8714	25.6395	28.8488
	10	24.3193	24.8397	26.4006	29.1603
	20	23.0793	24.9198	24.617	30.1579
	30	19.4012	25.0014	19.6643	28.1347
	40	12.8165	24.866	15.99	27.275
	50	5.42431	21.3563	11.0721	23.096
	60	0.96058	9.68619	4.38671	12.868
	70	0.00214	0.22628	1.35804	2.74873
	80	0.42151	2.34175	0.13491	0.1802
	90	1.02456	5.63107	0.03546	0.29547

[truncated: 7 more sheets: Figure 4c, Figure 4d, Figure 4e, Figure 5b, Figure 5c, Figure 5d, Figure 5f]
